# Supplementary material for: Deciphering the cellular landscape and genetic underpinnings of fiber diameter determined by dermal papilla cells in fine-wool sheep
Source: Front Cell Dev Biol. 2026 Jun 1;14:1764812. doi: 10.3389/fcell.2026.1764812 (PMC13265513; doi:10.3389/fcell.2026.1764812)
Supplement: Supplementary file 2 [file Supplementaryfile5.xlsx]

## Sheet: (CXvsX)DP
Table S7 Intergroup differentially expressed genes between the ultra-fine versus fine group
up								down
Gene	p_val	avg_logFC	pct.1	pct.2	p_val_adj			Gene	p_val	avg_logFC	pct.1	pct.2	p_val_adj
CRABP1	1.60026951046967e-46	0.831785379735619	0.781	0.57	3.33752209103554e-42			LOC101123672	5.52907485311762e-26	-0.930158	0.306	0.539	1.15314385136621e-21
RPL39	1.26677640735667e-68	0.821774118698261	0.789	0.467	2.64198887518308e-64			TNFSF15	5.4050843129058e-12	-0.802511	0.142	0.269	1.12728438429963e-07
LOC494436	7.37618263964206e-09	0.680139206704432	0.562	0.486	0.000153837665132375			MGAT4C	1.56801156454151e-21	-0.783335	0.016	0.149	3.27024491900777e-17
LOC101107401	1.12544111492763e-29	0.629662696785499	0.613	0.377	2.34721998929306e-25			GFPT2	3.42889708050576e-22	-0.73658	0.347	0.542	7.15130775110281e-18
ZNF804A	5.33172837681586e-09	0.628572587169686	0.438	0.334	0.000111198527026872			TNFAIP6	2.36544828329804e-13	-0.724317	0.584	0.67	4.93337893964639e-09
RBP4	7.31684040770271e-35	0.627862334568535	0.691	0.458	1.52600023543048e-30			HAS1	1.11339234170051e-12	-0.711237	0.065	0.177	2.32209106785058e-08
C3H2orf40	1.37099755846169e-12	0.52755415906206	0.623	0.505	2.8593525079277e-08			CAMK1D	7.05342068111361e-26	-0.701546	0.237	0.465	1.47106141725305e-21
CXCL14	2.11315770183704e-18	0.525414385988183	0.711	0.545	4.40720170295133e-14			RGCC	3.02761341385616e-15	-0.68985	0.176	0.336	6.31439053593841e-11
MRPS6	1.94997493200719e-19	0.52044892418707	0.601	0.42	4.0668677181942e-15			FILIP1L	1.52495832408063e-23	-0.674368	0.62	0.756	3.18045308070256e-19
PRRX1	2.36818081815437e-31	0.49386710432016	0.891	0.766	4.93907791434276e-27			NR4A1	1.78099314409805e-18	-0.661986	0.362	0.548	3.71443930133089e-14
C25H10orf11	2.5608171579476e-13	0.491933495296994	0.468	0.305	5.34084026461552e-09			TGFBR1	2.02730614744291e-29	-0.65566	0.539	0.744	4.22814970110693e-25
LGR5	2.38858335350349e-11	0.477567539916615	0.241	0.119	4.98162944206687e-07			KLF2	7.79125617437768e-26	-0.641914	0.45	0.652	1.62494438772821e-21
PAPOLG	1.11338594063103e-34	0.474574328475557	0.555	0.263	2.32207771778007e-30			STK32A	1.89738290095134e-52	-0.640911	0.062	0.38	3.95718177822412e-48
COL28A1	6.10968856809461e-35	0.460150581516816	0.171	0.004	1.27423664776181e-30			SEMA3C	4.99414967304804e-15	-0.618956	0.604	0.684	1.0415798558109e-10
FAM46A	6.62191375583557e-11	0.458823510266984	0.457	0.333	1.38106633291707e-06			BRI3	1.04291047694555e-38	-0.606183	0.286	0.564	2.17509409071764e-34
NRG3	2.78261648659414e-20	0.456419975193247	0.107	0.006	5.80342494444074e-16			NOVA1	1.39372394723814e-24	-0.604879	0.645	0.791	2.90675066435987e-20
IFITM3	1.0464110352154e-32	0.454207166222894	0.858	0.719	2.18239485504523e-28			SNED1	5.27977154078285e-12	-0.603659	0.177	0.319	1.10114915254567e-07
NDUFA4	9.47681445787527e-25	0.452958709772352	0.687	0.516	1.97648442333447e-20			DCLK1	4.89393295412186e-28	-0.602062	0.678	0.825	1.02067865691165e-23
LOC101114075	2.87244123814294e-23	0.450924904721582	0.774	0.684	5.99076344627092e-19			C15H11orf96	5.38781355159852e-13	-0.582584	0.363	0.506	1.12368239432139e-08
CIRBP	1.90495205099239e-20	0.450521045914533	0.686	0.51	3.97296799754973e-16			LOC101106288	5.55954935586512e-30	-0.580031	0.261	0.508	1.15949961365923e-25
LOC101109155	1.50822033234923e-18	0.446306758628649	0.709	0.564	3.14554432514755e-14			BNC2	1.62607675497428e-19	-0.576134	0.177	0.375	3.39134568017435e-15
LOC101116336	1.3208022993411e-23	0.44006493037411	0.487	0.271	2.7546652755058e-19			SERPINE1	2.16361547898117e-09	-0.568604	0.089	0.188	4.51243644296312e-05
SLC2A13	1.12130546199062e-19	0.435756940059927	0.646	0.454	2.33859467152764e-15			NR4A3	2.52489447532549e-07	-0.5665	0.094	0.178	0.00526591991773885
RPL9	2.95606002734077e-21	0.435246827592062	0.909	0.832	6.1651587930219e-17			SESTD1	4.48257560915969e-24	-0.560912	0.689	0.797	9.34885969046344e-20
KRT10	5.78173923501399e-11	0.427851244890159	0.425	0.297	1.20583953485452e-06			HIVEP2	1.65242304656391e-34	-0.559989	0.685	0.841	3.4462935059137e-30
PIK3R1	1.92056256927506e-12	0.424245973359726	0.759	0.66	4.00552529448007e-08			PPFIBP1	2.98551681649204e-28	-0.556673	0.506	0.721	6.2265938724758e-24
RPS27	2.19367798313145e-17	0.420372797008993	0.866	0.809	4.57513480161895e-13			PDE1C	3.17061381714401e-18	-0.55387	0.089	0.245	6.61263217703554e-14
ZC3H10	4.8074702923446e-17	0.416727984365046	0.95	0.932	1.00264600417139e-12			METRNL	5.95068944388028e-19	-0.547093	0.325	0.499	1.24107579041567e-14
RPL35A	2.44814768351139e-14	0.413500723466471	0.691	0.579	5.10585680873135e-10			TNXB	4.58541259227384e-19	-0.54458	0.446	0.616	9.56333650244633e-15
RPS15A	6.62420319917934e-15	0.413138344829471	0.826	0.746	1.38154381922084e-10			LOC101107878	8.25749378975527e-28	-0.537477	0.213	0.45	1.72218290479136e-23
LOC101108092	4.21077626280267e-19	0.399286725028709	0.645	0.46	8.78199497370126e-15			LOC101115486	1.5220131053366e-21	-0.535067	0.502	0.669	3.17431053249002e-17
RPS12	1.2123135862249e-21	0.391962641378408	0.959	0.942	2.52840121543065e-17			CTGF	1.49459418555378e-10	-0.529724	0.388	0.53	3.11712563339097e-06
LOC101122319	1.09941882680681e-13	0.391231487274713	0.264	0.127	2.29294790518828e-09			TPPP3	1.01149396659492e-18	-0.525669	0.542	0.674	2.10957181673037e-14
AGT	8.8988129389965e-10	0.385933470232435	0.164	0.071	1.85593642655711e-05			RAC1	3.27183838484193e-31	-0.515995	0.429	0.637	6.82374613542633e-27
ENO1	1.06758657044905e-17	0.3764444833671	0.638	0.47	2.22655855132853e-13			FILIP1	1.86832840095705e-18	-0.509166	0.241	0.433	3.89658571303602e-14
MEF2C	1.67544238107001e-14	0.367347374610649	0.47	0.296	3.49430262995962e-10			MAP3K5	2.76085024014396e-19	-0.501161	0.193	0.394	5.75802926084424e-15
RBM3	3.87316510998987e-21	0.365645589882288	0.805	0.691	8.07787315339488e-17			IVNS1ABP	5.72711747788265e-11	-0.495367	0.366	0.488	1.19444762118721e-06
CPZ	1.52703892192301e-11	0.360909151454741	0.433	0.283	3.18479237556262e-07			EMP1	1.06335043890088e-17	-0.49258	0.579	0.711	2.21772367537167e-13
CCDC80	9.15729206544195e-10	0.358379716100701	0.825	0.837	1.90984483316857e-05			JAZF1	4.50877516764298e-28	-0.492311	0.481	0.698	9.4035014896362e-24
LAMA2	4.28079320743395e-11	0.357496648112369	0.861	0.77	8.92802231342425e-07			RALGPS2	4.53738504371108e-20	-0.492011	0.11	0.286	9.46317024716382e-16
APOE	6.93088059659216e-07	0.356116219085487	0.526	0.411	0.0144550445722526			OAF	7.98437600376231e-21	-0.487419	0.535	0.682	1.66522145934467e-16
PLA2R1	5.8694777468817e-11	0.354602545113161	0.433	0.292	1.22413827888965e-06			CD44	1.93060596607536e-19	-0.485836	0.513	0.666	4.02647180284677e-15
RPL7	2.99052986185409e-15	0.351351339863032	0.917	0.877	6.23704907988288e-11			VCAN	3.55114811965687e-17	-0.474892	0.866	0.915	7.40627451835636e-13
COL1A2	6.11776906868205e-13	0.350473819867146	0.956	0.98	1.27592191696433e-08			FAM126A	8.61260112310902e-21	-0.47211	0.728	0.831	1.79624409023562e-16
NACA	1.31636571429328e-11	0.346632607953673	0.846	0.785	2.74541233373007e-07			PTPN9	3.95699911542929e-12	-0.472104	0.268	0.409	8.25271735513933e-08
RPL34	3.03084377094902e-13	0.346123735037738	0.852	0.779	6.32112776869127e-09			ABL1	7.94859868706987e-18	-0.470982	0.318	0.511	1.65775974217529e-13
RPSA	1.83362782943025e-10	0.341504402428641	0.885	0.826	3.82421420105973e-06			GREM1	4.98809206672571e-12	-0.46883	0.258	0.403	1.04031648143631e-07
ADAMTS1	1.63518867110545e-08	0.341496503113719	0.542	0.43	0.000341034949245753			ABL2	1.03328983309707e-11	-0.464113	0.117	0.242	2.15502927590724e-07
RPS21	1.39685685091481e-13	0.338989421959507	0.828	0.783	2.91328464826793e-09			RASGEF1B	2.81051795386374e-15	-0.461083	0.228	0.387	5.86161624457821e-11
RPL37	1.17767558644937e-11	0.337051934162597	0.864	0.826	2.45616020309881e-07			LOC101107430	1.098437256013e-17	-0.454756	0.616	0.736	2.2909007411407e-13
KCNMB4	5.31223690733606e-13	0.33237171554203	0.323	0.172	1.10792012939401e-08			CDKN1C	3.40413987192656e-12	-0.453102	0.437	0.56	7.09967411689004e-08
PPIB	1.2193740984986e-22	0.329422316346845	0.907	0.829	2.54312661982868e-18			ADAMTS18	5.062881993608e-07	-0.447098	0.176	0.272	0.0105591466858689
PDE1A	1.55668173628242e-09	0.328623048255768	0.085	0.02	3.24661542919062e-05			ROR1	4.69295276983806e-13	-0.44701	0.592	0.704	9.78762229677425e-09
C1QTNF6	1.23816274933991e-10	0.328166898450929	0.485	0.338	2.58231223002332e-06			TSC22D2	3.96586447319965e-14	-0.441704	0.397	0.555	8.27120694530519e-10
RPS4X	6.77331375066863e-10	0.323626643302146	0.823	0.758	1.41264231583945e-05			YWHAZ	8.21860471247599e-20	-0.439652	0.583	0.722	1.71407219883399e-15
RPL3	2.52242412633988e-13	0.323570910000426	0.861	0.798	5.26076775789445e-09			TAC1	2.35367520204622e-25	-0.436475	0.033	0.202	4.90882500138759e-21
RPL19	5.6274504654477e-12	0.323158778411517	0.811	0.708	1.17366106907377e-07			IGFBP5	1.26857969593614e-08	-0.435912	0.424	0.551	0.000264574981384442
RPS26	3.1709836705973e-14	0.320787583967478	0.808	0.72	6.61340354339772e-10			CFD	6.09349607197385e-10	-0.434142	0.089	0.194	1.27085954077087e-05
GNB2L1	3.0720167134506e-11	0.317954949861109	0.808	0.709	6.40699805757257e-07			PCDH7	1.00020602994855e-06	-0.433042	0.429	0.516	0.0208602969606069
RPS3A	2.61954713665323e-10	0.317825297159422	0.889	0.835	5.46332750820398e-06			DIAPH1	1.67418280828431e-19	-0.432526	0.237	0.438	3.49167566495775e-15
RPL35	5.27865568768738e-13	0.317780396287881	0.751	0.643	1.10091643022408e-08			RNF19B	6.83172567467045e-13	-0.428987	0.29	0.446	1.42482470670927e-08
C5AR2	5.21330867507475e-10	0.315704295618511	0.448	0.316	1.08728765727359e-05			DMKN	1.63062296006212e-12	-0.427255	0.135	0.268	3.40082724550556e-08
COL3A1	1.30781247939362e-11	0.315609895550524	0.993	0.989	2.72757370702334e-07			CELF2	2.05574108243313e-22	-0.423628	0.869	0.936	4.28745360152255e-18
COL1A1	3.79426025365765e-09	0.314105966348569	0.97	0.971	7.91330918502839e-05			DUSP1	2.03308793617304e-13	-0.423429	0.629	0.751	4.24020819968249e-09
FCGRT	2.45526645283224e-10	0.313677207951871	0.648	0.566	5.12070371402692e-06			MYOC	5.15916341349563e-12	-0.422625	0.253	0.394	1.07599512151865e-07
OLFML3	4.61114146995475e-16	0.313077238031098	0.487	0.299	9.61699664973763e-12			ARHGAP29	2.58190358113535e-17	-0.421883	0.442	0.61	5.38481810881588e-13
CA10	2.18268403111585e-08	0.310746626571341	0.196	0.1	0.000455220581529523			TAF10	3.18823803863328e-30	-0.421328	0.086	0.316	6.64938925337356e-26
LOC101110151	1.23141478116915e-13	0.306737287304604	0.51	0.348	2.56823866760637e-09			VAPA	1.0422334272516e-23	-0.421084	0.254	0.482	2.17368203587594e-19
RPL23	1.71853001350072e-12	0.305275282912145	0.906	0.879	3.58416619615709e-08			PMP22	2.61463527101013e-20	-0.420135	0.777	0.866	5.45308332121873e-16
PDGFD	4.16026970344458e-09	0.301149624534636	0.522	0.394	8.67665849350402e-05			CDH13	8.66731157379778e-13	-0.413659	0.248	0.409	1.80765450183126e-08
RPS23	2.38982676695103e-14	0.300953479781216	0.909	0.849	4.98422270515307e-10			MYADM	2.64378624984715e-15	-0.409633	0.536	0.658	5.51388060268122e-11
								MICA	4.99499901589597e-20	-0.408533	0.136	0.323	1.04175699475526e-15
								UGDH	2.43835756666688e-10	-0.403378	0.293	0.422	5.08543854104045e-06
								MBNL1	5.66028233409995e-23	-0.402579	0.852	0.907	1.18050848359989e-18
								LOC101122940	1.37715456158058e-12	-0.402256	0.026	0.12	2.87219355363246e-08
								PSD3	4.75467912845193e-17	-0.401895	0.613	0.755	9.91635879029934e-13

## Sheet: (CXvsX)HFSC
Table S7 Intergroup differentially expressed genes between the ultra-fine versus fine group
UP								DOWN
Gene	p_val	avg_log2FC	pct.1	pct.2	p_val_adj			Gene	p_val	avg_log2FC	pct.1	pct.2	p_val_adj
RPL39	RPL39	1.0369477069979e-94	1.62971028089044	0.917	0.874	2.16265813771481e-90		POSTN	1.03133775096957e-09	-1.32619	0.234	0.4	2.15095801342213e-05
PAPOLG	PAPOLG	4.02300591250193e-100	1.62550068558575	0.91	0.419	8.39038113111403e-96		TAF10	1.26310733475113e-90	-1.23988	0.19	0.755	2.63433665735695e-86
FABP4	FABP4	5.61060713737359e-20	1.26559982295187	0.638	0.415	1.17014822457064e-15		TIMP1	4.36535059010671e-20	-1.13337	0.26	0.509	9.10437519072655e-16
HSPA6	HSPA6	1.62788706462139e-12	0.970109750510369	0.494	0.3	3.39512126197438e-08		LOC101104705	6.86660208932226e-12	-0.978601	0.589	0.711	1.43209853174905e-07
LOC494436	LOC494436	1.91964313939212e-08	0.910665357726612	0.685	0.628	0.00040036077315162		LGR5	2.97806004020408e-14	-0.959967	0.406	0.604	6.21104201984963e-10
SEMA3E	SEMA3E	5.2803025214054e-07	0.74705733995791	0.842	0.791	0.0110125989386431		RAC1	1.06191286366881e-61	-0.940746	0.759	0.926	2.21472546846766e-57
LOC105606567	LOC105606567	4.70801606667682e-38	0.725589572983468	0.889	0.836	9.81903830866117e-34		BRI3	1.48553007392694e-58	-0.915057	0.341	0.751	3.09822152218203e-54
C25H10orf11	C25H10orf11	2.4162459768383e-07	0.713167144646988	0.489	0.353	0.00503932260929396		LOC101106288	2.89400697455053e-54	-0.908895	0.216	0.651	6.03574094612259e-50
UBC	UBC	8.64143780799661e-21	0.710533997556846	0.928	0.885	1.80225826923577e-16		COL12A1	8.08721707384799e-19	-0.896401	0.074	0.27	1.68666999292174e-14
CPXM2	CPXM2	1.30773955816595e-23	0.705226962654321	0.805	0.547	2.7274216225109e-19		CD44	1.1834944788133e-21	-0.865125	0.678	0.853	2.46829608501301e-17
LOC101114082	LOC101114082	4.14060421477286e-42	0.684248850553114	0.935	0.891	8.63564415033028e-38		EXT1	9.56549950117808e-18	-0.827566	0.71	0.874	1.9949805759657e-13
DNAJB4	DNAJB4	2.00682304495981e-14	0.635339380565641	0.541	0.345	4.18543014256818e-10		KCNK1	3.12297834603029e-26	-0.809161	0.536	0.772	6.51328363848077e-22
NTRK2	NTRK2	2.047945953673e-23	0.606778179456191	0.45	0.168	4.27119608098041e-19		SGMS2	6.55076461801382e-12	-0.786131	0.517	0.687	1.36622746873296e-07
GSTA1	GSTA1	4.10407270690873e-14	0.601295185034646	0.777	0.621	8.55945403752885e-10		LOC101111992	3.90303969457878e-36	-0.782105	0.968	0.964	8.14017958701351e-32
PPP1R15A	PPP1R15A	1.12911654377122e-14	0.594411679913784	0.752	0.645	2.35488546368926e-10		IMMP2L	1.67439918720439e-14	-0.778112	0.482	0.679	3.49212694483348e-10
								LOC101122777	1.94557180753003e-55	-0.772952	0.916	0.943	4.05768456178464e-51
								PDE10A	1.16152795868681e-35	-0.769363	0.047	0.345	2.42248271063721e-31
								NENF	4.21411800495401e-44	-0.750629	0.36	0.719	8.78896451113208e-40
								NAALADL2	1.44192723166023e-30	-0.742245	0.931	0.996	3.00728343435057e-26

## Sheet: (CXvsX)IRS
Table S7 Intergroup differentially expressed genes between the ultra-fine versus fine group
UP								DOWN
Gene	p_val	avg_log2FC	pct.1	pct.2	p_val_adj			Gene	p_val	avg_log2FC	pct.1	pct.2	p_val_adj
RPL39	3.1805530365649e-115	1.22359464139081	0.967	0.95	6.63336141305976e-111			RAC1	1.39390850143273e-153	-1.49405	0.871	0.969	2.9071355705881e-149
PAPOLG	3.42547686494599e-86	1.11161982244592	0.964	0.626	7.14417454953136e-82			NRG3	9.81861225949783e-44	-1.26608	0.416	0.751	2.04776977284087e-39
GSTCD	1.61539101835253e-21	0.975998914781401	0.827	0.667	3.36905950787603e-17			TAF10	8.88625926416586e-127	-1.13617	0.189	0.815	1.85331823213443e-122
KRT28	6.91333794719542e-24	0.87428544615737	0.886	0.744	1.44184576226708e-19			LOC101104286	1.344871202656e-142	-1.13559	0.018	0.746	2.80486338025936e-138
C1H2orf54	4.79284255266847e-22	0.714451870485838	0.649	0.398	9.99595242784535e-18			LOC101106288	3.70491440726702e-89	-1.11524	0.33	0.796	7.72696948779609e-85
BSG	7.20615936782156e-25	0.655275330042055	0.953	0.918	1.50291659775286e-20			FGF2	6.02975915203665e-31	-1.05324	0.602	0.813	1.25756656874876e-26
KRT27	1.48944111990744e-12	0.635141325481881	0.747	0.616	3.10637839967895e-08			DUSP1	1.46559893151424e-35	-1.03904	0.716	0.87	3.05665313156609e-31
APOE	9.08664867463665e-31	0.632966296253727	0.713	0.42	1.89511144758222e-26			ALYREF	5.25876184133303e-101	-1.03801	0.356	0.828	1.09676736962842e-96
								METRNL	5.62499512862078e-61	-1.00127	0.458	0.777	1.17314898402515e-56
								LOC101122777	1.62509924322923e-95	-0.977656	0.928	0.979	3.38930698167888e-91
								NENF	9.7250417542276e-51	-0.937129	0.346	0.688	2.02825470826171e-46
								ABTB2	4.93442028837365e-22	-0.914324	0.423	0.635	1.02912269534321e-17
								ETS2	9.41971856096576e-39	-0.899693	0.747	0.887	1.96457650307502e-34
								PPP1R14B	9.43919534946849e-66	-0.896096	0.865	0.926	1.96863858208515e-61

## Sheet: (CXvsX)MX
Table S7 Intergroup differentially expressed genes between the ultra-fine versus fine group
UP								DOWN
Gene	p_val	avg_log2FC	pct.1	pct.2	p_val_adj			Gene	p_val	avg_log2FC	pct.1	pct.2	p_val_adj
LOC494436	2.10304922099919e-70	1.4329394177824	0.847	0.68	4.38611945531592e-66			LOC101106288	6.70518315071969e-185	-1.21779	0.309	0.802	1.3984329979141e-180
S100A3	1.50553106221596e-06	1.37781120290133	0.082	0.036	0.0313993558335762			RAC1	1.59735642794841e-228	-1.1773	0.748	0.952	3.3314465661292e-224
HSPA6	1.90118253931556e-42	1.31452235879354	0.555	0.305	3.96510630399654e-38			ALYREF	1.6754678936308e-199	-1.1398	0.364	0.837	3.49435583895639e-195
RPL39	5.6173077967472e-219	1.24395305830263	0.966	0.948	1.1715457140896e-214			GPC6	2.39789837537981e-53	-1.13219	0.421	0.675	5.00105685169213e-49
PAPOLG	5.52786528329094e-177	1.15475172882716	0.952	0.621	1.15289158348316e-172			TAF10	2.3388531474635e-238	-1.12003	0.193	0.807	4.87791212434987e-234
HSPA1A	1.61773597301115e-30	1.02268349936887	0.935	0.888	3.37395014531206e-26			FGF2	4.53230135910593e-23	-1.11484	0.179	0.342	9.45256771455132e-19
DAPL1	9.25469574785819e-28	0.974700053070467	0.69	0.544	1.9301593451733e-23			LOC101104286	1.10064095814184e-253	-1.01655	0.014	0.704	2.29549678230062e-249
MT4	1.22917048881885e-19	0.855413411471887	0.569	0.435	2.56355797148059e-15			PPP1R14B	4.13492401489214e-134	-0.935331	0.841	0.92	8.62379752545904e-130
LOC101112249	4.27242015986713e-79	0.740252886685534	0.964	0.961	8.9105594854189e-75			DUSP1	9.01272933307702e-66	-0.923218	0.731	0.869	1.87969482970654e-61
KRT25	2.23530427577376e-08	0.632031888300237	0.646	0.551	0.000466195059755376			NLGN4X	1.28785669239553e-109	-0.922937	0.001	0.357	2.68595391766012e-105
LOC106991380	3.40507895246073e-152	0.619070277980297	0.461	0.004	7.1016326632521e-148			LOC101122777	2.25899377353362e-166	-0.894471	0.932	0.972	4.71135741408172e-162
RBM3	1.71592096008553e-135	0.610000576746632	0.978	0.969	3.57872475435439e-131			STK38L	7.94148560953276e-40	-0.864633	0.712	0.846	1.65627623872415e-35
PRR9	6.76400633957801e-07	0.58026968609641	0.237	0.161	0.0141070116218239			IGF2BP2	1.37321365381034e-61	-0.864611	0.402	0.69	2.86397439638684e-57
								ETS2	1.3047822050486e-82	-0.849645	0.746	0.906	2.72125376684937e-78
								ROR2	2.86124135343071e-48	-0.80832	0.567	0.783	5.96740496671508e-44
								METRNL	1.53562464958932e-25	-0.799664	0.37	0.525	3.20269876918348e-21
								ID1	1.2260333298542e-35	-0.793743	0.895	0.918	2.55701511274392e-31
								EGFR	1.97621607716572e-38	-0.769368	0.786	0.879	4.12159625053683e-34
								CMIP	4.77601777658987e-48	-0.742029	0.531	0.741	9.96086267485584e-44
								KLF13	1.97033588477232e-114	-0.733138	0.391	0.771	4.10933252128115e-110
								VAPA	1.07974034544649e-127	-0.725493	0.554	0.854	2.2519064644632e-123
								EFNA5	6.49681115341665e-20	-0.724579	0.229	0.391	1.35497493415658e-15
								NCAM1	3.68212708589828e-22	-0.720604	0.602	0.729	7.67944425034946e-18
								CREB5	6.96414317535615e-13	-0.713502	0.234	0.357	1.45244170065228e-08
								NRG3	3.23544799044621e-36	-0.711898	0.068	0.254	6.74785032887462e-32
								MYO1E	1.71021518248211e-54	-0.710725	0.652	0.843	3.56682478458469e-50
								TMEM65	1.84327538069589e-45	-0.710365	0.759	0.893	3.84433513397935e-41
								YRDC	1.27522847237943e-115	-0.708799	0.545	0.827	2.65961650199453e-111

## Sheet: (CXvsX)ORS
Table S7 Intergroup differentially expressed genes between the ultra-fine versus fine group
UP							DOWN
Gene	p_val	avg_log2FC	pct.1	pct.2	p_val_adj		Gene	p_val	avg_log2FC	pct.1	pct.2	p_val_adj
RPL39	0	1.59656735460647	0.944	0.794	0		COL12A1	7.29714613733698e-274	-1.65493	0.264	0.651	1.521892798403e-269
PAPOLG	0	1.44856606476698	0.836	0.322	0		POSTN	1.41910782840158e-307	-1.28765	0.897	0.98	2.95969128691434e-303
LOC101103174	5.05725494028943e-306	1.16349210649599	0.521	0.094	1.05474109034676e-301		PRKD1	2.1640231864347e-205	-1.27101	0.098	0.417	4.5132867576282e-201
LOC494436	6.99848276017068e-50	1.07669496015667	0.543	0.394	1.4596035644612e-45		ABI3BP	2.61539832866931e-199	-1.27037	0.179	0.523	5.45467475427271e-195
IER3	1.51937612470113e-138	0.980317002844878	0.816	0.612	3.16881084567667e-134		COL14A1	7.3520855556641e-165	-1.20309	0.209	0.502	1.53335096348931e-160
ASAH2	4.23612012909749e-161	0.877676211644675	0.402	0.108	8.83485214124573e-157		LTBP1	1.56691292999529e-197	-1.19152	0.139	0.464	3.26795360679817e-193
LOC105606567	1.27805849506077e-186	0.811233414844906	0.837	0.665	2.66551879729873e-182		RYR3	1.71794325887915e-138	-1.11133	0.205	0.481	3.58294246071836e-134
JUNB	3.24045627165995e-47	0.768562615439885	0.811	0.741	6.758295600174e-43		PTPRD	4.27912026307088e-257	-1.10489	0.593	0.876	8.92453322066062e-253
PNP	5.57636496313768e-100	0.758702717641702	0.274	0.075	1.16300667671199e-95		CTGF	1.9360957918344e-105	-1.09961	0.219	0.463	4.03792138344982e-101
RPLP1	0	0.751311496954237	0.984	0.978	0		LOC101106288	1.55423003014271e-232	-1.09924	0.205	0.561	3.24150215086564e-228
CRTAC1	4.02858441259263e-141	0.737911207878036	0.272	0.04	8.40201565090319e-137		SLIT2	2.19261434227396e-137	-1.07722	0.353	0.62	4.57291647224658e-133
BTG2	3.68286340867874e-17	0.73755643657233	0.458	0.393	7.68097992514038e-13		PHLDA1	1.49902834064218e-106	-1.07542	0.163	0.389	3.12637350724332e-102
IL1R2	2.61957759933674e-133	0.725404892741721	0.821	0.613	5.46339104117671e-129		NRG1	2.47928158643005e-96	-1.02659	0.421	0.641	5.17078967665852e-92
PPP1R15A	4.9450037237233e-48	0.720490344218136	0.467	0.331	1.03132997661973e-43		LGR5	7.84912066046748e-72	-0.984603	0.632	0.743	1.6370126049471e-67
RPS21	2.42870013462544e-269	0.718886548291836	0.955	0.929	5.06529700077481e-265		SFRP1	4.41154475803377e-182	-0.976631	0.88	0.94	9.20071774735523e-178
UBC	6.87689495429853e-74	0.679155974808652	0.731	0.596	1.4342452116685e-69		PDLIM3	2.18756562083677e-46	-0.975862	0.037	0.131	4.56238685881717e-42
LOC106991380	5.58694509962673e-164	0.676340247310903	0.223	0	1.16521326997815e-159		DGKB	1.44934343487019e-99	-0.965889	0.148	0.364	3.02275066776527e-95
RPS27	2.56810707735707e-216	0.672080052670654	0.957	0.94	5.35604412053591e-212		ADAMTS3	9.53931454014319e-95	-0.944457	0.21	0.432	1.98951944049226e-90
HSPA6	3.86899513963496e-34	0.670110808556691	0.196	0.091	8.06917626322268e-30		TAF10	3.75921122261797e-264	-0.939661	0.069	0.43	7.84021092589205e-260
IER2	5.2274661620841e-45	0.664334957146048	0.518	0.383	1.09024034276426e-40		PPP2R3A	5.89519021953028e-130	-0.910704	0.601	0.795	1.22950087218523e-125
UBB	2.81133416802104e-104	0.663799281259015	0.94	0.904	5.86331854082469e-100		FOXP1	7.80575507843236e-155	-0.899423	0.496	0.763	1.62796827915785e-150
RPL35A	2.69884782135414e-157	0.649138977456312	0.92	0.883	5.6287170162162e-153		BRI3	2.30183417484489e-201	-0.887149	0.339	0.658	4.80070535505651e-197
CHL1	2.23316022488659e-67	0.647600770347218	0.493	0.294	4.65747896502347e-63		ADCY2	5.12981195725724e-133	-0.870077	0.116	0.367	1.06987358180557e-128
RPL37	2.7051075033012e-205	0.629180179008382	0.958	0.946	5.64177220888498e-201		RAC1	6.93504828720123e-211	-0.869006	0.382	0.701	1.44637367077869e-206
ALDH2	1.14518484700788e-100	0.627464489180385	0.742	0.541	2.38839751691963e-96		LOC101111992	1.04590601402106e-202	-0.83479	0.887	0.938	2.18134158284232e-198
FGF12	1.15444395694015e-52	0.609836131976866	0.239	0.097	2.40770831659437e-48		EXOC6B	4.02190733752734e-221	-0.833608	0.867	0.977	8.38808994314702e-217
RPL34	3.55989667024165e-178	0.609407612509945	0.951	0.935	7.42452049545597e-174		LOC101122777	7.04761995478265e-195	-0.832065	0.614	0.822	1.46985161776947e-190
							IGFBP7	4.40174607641065e-175	-0.820643	0.119	0.417	9.18028161696204e-171
							PDZRN3	8.93638739694755e-91	-0.814408	0.421	0.631	1.86377295550738e-86
							ARSJ	3.94367048379854e-79	-0.800871	0.219	0.423	8.22491916101024e-75
							KCNIP4	1.78475737960102e-31	-0.795625	0.13	0.237	3.72228999089588e-27
							KALRN	2.62036412556477e-112	-0.794812	0.413	0.65	5.46503142027789e-108
							GAREM1	1.98045584862251e-79	-0.788314	0.174	0.369	4.1304387178871e-75
							CTNND2	1.55166156304322e-60	-0.785139	0.491	0.62	3.23614535588294e-56
							CAV1	1.43619123821497e-93	-0.781075	0.252	0.477	2.99532044642115e-89
							SASH1	8.62467633585098e-59	-0.780992	0.312	0.493	1.79876249660508e-54
							LOC105603471	2.75170214289173e-79	-0.774882	0.052	0.203	5.738949989215e-75
							NENF	3.86944866573686e-152	-0.774256	0.312	0.588	8.07012213726079e-148
							BARX2	6.43891434290197e-167	-0.773144	0.874	0.945	1.34289997535564e-162
							ANKH	4.32183745114856e-28	-0.759372	0.289	0.4	9.01362418811545e-24
							LOC105603073	3.61640030684074e-113	-0.759136	0.235	0.488	7.54236447994705e-109
							PPP1R14B	6.50282349071328e-118	-0.748741	0.43	0.653	1.35622886722316e-113
							FILIP1L	2.59765597874751e-71	-0.746427	0.51	0.67	5.41767130927582e-67
							THBS1	9.73618420572605e-81	-0.735126	0.663	0.808	2.03057857794622e-76
							MAP1B	2.91444215252659e-72	-0.728996	0.085	0.241	6.07836055330947e-68
							PRUNE2	1.71624252628935e-86	-0.725472	0.244	0.467	3.57939541282907e-82
							ALCAM	5.59840755412873e-67	-0.719699	0.119	0.284	1.16760387948909e-62
							TRPS1	2.17104722235115e-133	-0.717031	0.789	0.916	4.52793608693555e-129
							HEY1	6.86516266801996e-70	-0.716628	0.092	0.249	1.43179832604224e-65
							ANOS1	6.99594483512269e-58	-0.715505	0.162	0.319	1.45907425481319e-53
							LRRC4C	1.42369722215655e-55	-0.710305	0.316	0.478	2.96926292652969e-51
							MAST4	2.58668263517127e-120	-0.697286	0.894	0.951	5.39478530391321e-116
							SYN3	2.58357687836395e-73	-0.694846	0.285	0.479	5.38830793751585e-69
							CCDC3	2.09708066481794e-53	-0.693041	0.418	0.561	4.3736714345443e-49
							CD44	1.14737038753888e-100	-0.687624	0.615	0.777	2.39295568025108e-96
							SOX6	9.8671808516673e-73	-0.687488	0.243	0.436	2.05789923842373e-68
							TOX	4.17442906608709e-62	-0.685441	0.158	0.328	8.70618926023123e-58
							MBNL1	1.00291303170701e-151	-0.684734	0.882	0.964	2.09167541892813e-147
							PCNX	1.02669684609394e-103	-0.679608	0.655	0.821	2.14127894221353e-99
							REEP3	5.42299409508434e-114	-0.67078	0.609	0.787	1.13101964847079e-109
							ITPR2	7.34250494306769e-84	-0.666722	0.567	0.737	1.5313528309262e-79
							MOXD1	6.63044580379854e-74	-0.665508	0.201	0.39	1.38284577684022e-69
							USP28	1.11017485284002e-100	-0.664294	0.605	0.785	2.31538067308314e-96
							COL4A1	3.30876778583085e-91	-0.663568	0.258	0.477	6.90076609412883e-87
							WIF1	2.85676046227718e-75	-0.650281	0.047	0.189	5.95805962012528e-71
							LHFP	1.12136806089428e-66	-0.644129	0.176	0.355	2.33872522780112e-62
							AKT3	7.9284448459409e-82	-0.643285	0.336	0.552	1.65355645706943e-77
							SEMA6A	6.15490369627023e-69	-0.643077	0.253	0.444	1.28366671489412e-64
							VAPA	3.57236279150903e-110	-0.641631	0.175	0.413	7.45051983797123e-106
							MITF	1.65072650623854e-61	-0.636431	0.357	0.53	3.4427552014111e-57
							HOPX	3.21165790408587e-57	-0.632901	0.129	0.281	6.69823372476148e-53
							LOC101104286	3.27031839449963e-197	-0.629284	0.003	0.232	6.82057604356843e-193
							TANC2	1.97297647253203e-104	-0.625301	0.759	0.891	4.1148397311128e-100
							IRX1	3.31677464468873e-101	-0.622047	0.136	0.352	6.91746519896282e-97
							PTPRK	1.46621983067163e-103	-0.618717	0.801	0.92	3.05794807884874e-99
							RBMS1	1.47604056007958e-87	-0.618357	0.635	0.801	3.07843019210198e-83
							TMEM65	4.27638334215109e-82	-0.617956	0.348	0.561	8.91882509839032e-78
							OSBPL10	2.8510397401927e-68	-0.617882	0.392	0.576	5.9461284821459e-64
							LOC105605895	8.7076213852095e-92	-0.6163	0.39	0.626	1.81606151609929e-87
							SOX4	5.41660851511692e-110	-0.614958	0.066	0.262	1.12968787191278e-105
							LOC101102638	4.33952471304996e-70	-0.610883	0.555	0.723	9.05051274153701e-66
							HACD2	5.40739297361499e-63	-0.607007	0.233	0.411	1.12776587857714e-58
							ANXA1	4.48591589204854e-74	-0.6023	0.583	0.732	9.35582618445643e-70

## Sheet: (CXvsX)SG
Table S7 Intergroup differentially expressed genes between the ultra-fine versus fine group
UP								DOWN
Gene	p_val	avg_log2FC	pct.1	pct.2	p_val_adj			Gene	p_val	avg_log2FC	pct.1	pct.2	p_val_adj
GSTM3	9.07684182559025e-236	1.72655554288427	0.723	0.16	1.8930661311451e-231			LOC101118004	9.93645740697889e-45	-2.50827	0.093	0.284	2.07234755679952e-40
RPL39	0	1.48649364472013	0.978	0.9	0			LOC106991568	4.47386907152898e-11	-1.91433	0.002	0.032	9.33070133558084e-07
LOC494436	2.48603491593587e-77	1.32824001080518	0.864	0.68	5.18487442067584e-73			SGCD	1.72470138278966e-274	-1.66833	0.027	0.624	3.59703720394611e-270
PAPOLG	1.91586330852844e-225	1.32327681413326	0.915	0.436	3.99572451626692e-221			PCDH7	8.63284788530385e-98	-1.31088	0.122	0.451	1.80046675495897e-93
CA5A	3.61234758330601e-190	1.27956832918656	0.936	0.419	7.53391211974301e-186			EFNB2	8.92176299852608e-147	-1.27088	0.45	0.836	1.8607228909726e-142
PON3	1.87679729222803e-129	1.03430809663553	0.837	0.585	3.91424843267078e-125			CHCHD10	1.60389523081604e-121	-1.24244	0.204	0.57	3.34508389338994e-117
MS4A7	1.62249111274456e-117	1.0251	0.631	0.278	3.38386746474006e-113			DNAJC12	2.05447986157961e-86	-1.17966	0.142	0.449	4.28482319931044e-82
LOC101103174	2.95071999510685e-145	0.996023583198663	0.571	0.135	6.15402162179484e-141			INPP4B	1.36145337183943e-106	-1.1633	0.578	0.837	2.83944715230831e-102
LOC101116336	1.4517318155642e-70	0.859598813444651	0.828	0.638	3.02773187454069e-66			LOC101117946	6.65512388969597e-12	-1.15081	0.026	0.081	1.38799263843499e-07
CXCL14	2.43470971757963e-21	0.797522180824608	0.483	0.345	5.07783058698407e-17			LOC101106121	2.02552308694291e-08	-1.13492	0.004	0.03	0.000422443095012814
G0S2	6.69511405214692e-35	0.794636855387381	0.519	0.33	1.39633298671576e-30			LOC101106288	1.09464627839911e-141	-1.10814	0.242	0.659	2.28299427822918e-137
HSPA6	4.42679078969232e-10	0.767208054657255	0.424	0.327	9.2325148709823e-06			CCSER1	7.48524830608585e-96	-1.06013	0.259	0.609	1.56112338671727e-91
ALDH3A2	3.41047627335994e-58	0.740193079592827	0.682	0.454	7.1128893157195e-54			CHRM3	9.57068591506155e-69	-1.05366	0.031	0.242	1.99606225444524e-64
ITGA7	3.73730640371002e-55	0.717548729006615	0.655	0.435	7.79452623557763e-51			PLCB1	5.15306444272997e-62	-1.01709	0.157	0.421	1.07472312017576e-57
LOC105606567	4.39521002752569e-105	0.716308583574499	0.916	0.827	9.16665003340759e-101			TANC2	3.92449411473113e-110	-1.00633	0.078	0.418	8.18492492568324e-106
RBMS3	1.56361830525789e-56	0.714899813693013	0.398	0.137	3.26108233744585e-52			BARX2	9.23216717421467e-87	-1.00461	0.479	0.759	1.92546078585421e-82
RPL35	5.28580623811916e-144	0.702566720877431	0.97	0.968	1.10240774902213e-139			ETNK1	1.46263816521842e-58	-0.973883	0.564	0.782	3.05047815737953e-54
GADD45A	9.88369361698775e-17	0.691500507967993	0.595	0.488	2.06134314075897e-12			BRI3	1.12989418695402e-142	-0.963861	0.423	0.793	2.3565073163113e-138
CIRBP	2.12462356882734e-80	0.6826896387959	0.871	0.721	4.4311149151463e-76			COL12A1	9.79489617017464e-40	-0.95597	0.073	0.241	2.04282354525162e-35
HSD17B13	5.5389842416346e-70	0.666532585931589	0.625	0.301	1.15521055343531e-65			GLYATL2	3.82671540197422e-09	-0.946357	0.003	0.029	7.98099764235744e-05
HSPA1A	7.55495205244043e-29	0.663209487930293	0.966	0.937	1.57566080005698e-24			AHR	3.19760576415543e-32	-0.942419	0.465	0.652	6.66892658172256e-28
IL1R2	2.533530742659e-62	0.661656017884359	0.942	0.87	5.2839317168896e-58			NENF	2.97880007796104e-136	-0.939311	0.471	0.805	6.21258544259555e-132
LOC101112249	2.30361160408308e-98	0.653041723951501	0.984	0.957	4.80441236147567e-94			RAC1	9.01957478485391e-146	-0.935671	0.426	0.789	1.88112251712913e-141
RPS18	3.63014433397291e-190	0.652180120058973	0.991	0.991	7.57102902293391e-186			ZSWIM6	7.64482678304134e-49	-0.929722	0.378	0.612	1.5944050738711e-44
GSTCD	1.64038846035537e-33	0.637029785352233	0.72	0.582	3.42119417291715e-29			CTGF	2.52088963346966e-22	-0.926635	0.047	0.148	5.25756741956432e-18
RBM3	1.49599613906299e-93	0.618601643067445	0.944	0.895	3.12004954762978e-89			CREM	3.34100467697355e-53	-0.924992	0.242	0.489	6.96799935429605e-49
STAR	6.88256294731684e-47	0.617054884813713	0.255	0.061	1.4354273282924e-42			ALYREF	4.02254595249648e-156	-0.916656	0.13	0.569	8.38942183852666e-152
ECH1	1.20000068026151e-42	0.613268833296593	0.78	0.653	2.50272141875341e-38			ALCAM	6.62564622566092e-38	-0.915093	0.073	0.239	1.38184477682384e-33
								LOC101108953	9.05336099405565e-55	-0.911189	0.154	0.397	1.88816896892025e-50
								CAPN14	3.0615348782651e-24	-0.909077	0.212	0.369	6.38513714210968e-20
								LOC101122777	1.84854419797255e-138	-0.898641	0.675	0.9	3.85532377929155e-134
								CLEC2D	1.43161035763985e-105	-0.887347	0.036	0.336	2.98576656189367e-101
								SHROOM3	2.74131362659256e-74	-0.881246	0.099	0.367	5.71728369962144e-70
								LOC106991099	1.28597239916377e-47	-0.876146	0.283	0.531	2.68202403569596e-43
								ETS2	1.65111743527674e-51	-0.861086	0.523	0.727	3.44357052301316e-47
								MAP3K2	8.3697365875325e-65	-0.861056	0.551	0.765	1.74559226269578e-60
								RAPGEF5	1.65530161475302e-86	-0.857185	0.409	0.709	3.45229704772891e-82
								SORT1	5.05438614006934e-80	-0.856045	0.189	0.506	1.05414277337286e-75
								LOC105613219	1.59850302111107e-26	-0.848221	0.187	0.356	3.33383790082926e-22
								LAMA4	4.07210407505616e-74	-0.843249	0.175	0.466	8.49278025893713e-70
								SIK3	3.44853978791451e-58	-0.826734	0.776	0.89	7.1922745816745e-54
								PDGFC	7.13062994771595e-83	-0.824657	0.091	0.378	1.48716418189564e-78
								FABP4	1.87790056480652e-17	-0.823312	0.017	0.082	3.91654941796049e-13
								NLGN1	9.37632941293813e-22	-0.821807	0.231	0.377	1.95552726236238e-17
								EMP1	3.58296439859666e-29	-0.819787	0.337	0.511	7.47263054971319e-25
								LOC101104286	1.93266330972381e-181	-0.817236	0.006	0.428	4.03076259875997e-177
								KCNK1	1.42404896684787e-51	-0.815302	0.326	0.575	2.96999652525791e-47
								BTG2	2.39066648896963e-32	-0.8094	0.526	0.698	4.98597402939505e-28
								TRPS1	1.22184354895843e-27	-0.795174	0.091	0.232	2.54827690570771e-23
								IER5	8.69705684214128e-68	-0.793604	0.274	0.56	1.81385817499699e-63
								ACSL1	1.82231890447657e-60	-0.783262	0.521	0.762	3.80062830717633e-56
								KALRN	1.72871358214315e-64	-0.781325	0.303	0.59	3.60540504691774e-60
								KIAA1683	1.20932282202176e-67	-0.778848	0.829	0.923	2.52216367760859e-63
								MAML2	8.89770585292847e-61	-0.778466	0.698	0.882	1.85570553268676e-56
								TAF10	5.48170337725063e-141	-0.775878	0.072	0.47	1.14326405635939e-136
								NEDD9	2.02996760655046e-28	-0.775784	0.403	0.573	4.23370044022165e-24
								MAGI2	1.70178276440005e-56	-0.767457	0.018	0.188	3.54923813343274e-52
								NR4A2	6.89892521495242e-31	-0.759377	0.341	0.524	1.43883984283048e-26
								LOC101113168	9.92381319808448e-08	-0.758175	0.001	0.021	0.0020697104805925
								TSHZ2	8.71673626944732e-62	-0.75597	0.455	0.718	1.81796251635593e-57
								NR4A3	1.61594152083942e-44	-0.75591	0.101	0.297	3.37020763586269e-40
								TSC22D2	3.71685708708989e-36	-0.749497	0.478	0.665	7.75187714083468e-32
								DLC1	7.99979896970767e-49	-0.743986	0.477	0.688	1.66843807312223e-44
								IRX1	2.15750538437827e-77	-0.739608	0.239	0.552	4.49969322965933e-73
								SEMA3E	3.66208840110702e-34	-0.738929	0.129	0.302	7.63765156934881e-30
								JMJD1C	1.74421355137938e-56	-0.737934	0.841	0.944	3.63773178275683e-52
								SIK1	4.15140822065072e-68	-0.73607	0.169	0.447	8.65817698498914e-64
								ITPR2	1.20042249012888e-72	-0.735892	0.848	0.957	2.50360114541279e-68
								SSH2	7.68205761392607e-47	-0.735168	0.423	0.643	1.60216993596042e-42
								ERRFI1	1.38766647145517e-31	-0.73353	0.474	0.654	2.8941171928669e-27
								PPP2R3A	8.42612166641062e-68	-0.731656	0.774	0.932	1.7573519347466e-63
								VAPA	1.36006210157723e-98	-0.721162	0.267	0.615	2.83654551904948e-94
								DUSP1	7.54565666991746e-35	-0.720949	0.773	0.865	1.57372215507799e-30
								EGFR	7.10597113558731e-78	-0.715109	0.857	0.966	1.48202134003809e-73
								INTS6	1.89708101556297e-44	-0.71301	0.42	0.635	3.95655216605813e-40
								AREG	2.69030594966032e-19	-0.70899	0.059	0.16	5.61090208861156e-15
								GABRG3	1.62510730989414e-38	-0.702805	0.015	0.134	3.38932380551521e-34
								KRT7	3.97344747092213e-11	-0.702628	0.016	0.061	8.2870220453552e-07
								FARP1	1.62336100860055e-51	-0.702435	0.425	0.674	3.3856817195373e-47

## Sheet: (CXvsX)IFE B
Table S7 Intergroup differentially expressed genes between the ultra-fine versus fine group
UP							DOWN
Gene	p_val	avg_log2FC	pct.1	pct.2	p_val_adj		Gene	p_val	avg_log2FC	pct.1	pct.2	p_val_adj
LOC494436	8.61988379150952e-227	1.45146549675222	0.844	0.727	1.79776296355723e-222		NRG1	4.33960711494292e-157	-1.40809	0.104	0.344	9.05068459892495e-153
RPL39	0	1.28981988435234	0.97	0.9	0		RAC1	0	-1.20301	0.432	0.837	0
KRT1	7.20587325657711e-99	1.2516197600947	0.465	0.278	1.50285692639172e-94		ZFPM2	1.07953767884385e-216	-1.17741	0.067	0.349	2.25148378299674e-212
PAPOLG	0	1.13838282072542	0.891	0.462	0		ETS2	2.7084115659397e-303	-1.1439	0.598	0.844	5.64866316192384e-299
CCL27	6.63556160983388e-44	1.06144995413422	0.454	0.353	1.38391272934695e-39		BRI3	0	-1.13581	0.32	0.779	0
LOC101103174	0	1.02687632804942	0.516	0.098	0		LOC101106288	0	-1.12894	0.208	0.645	0
HSPA6	1.78794095666292e-53	1.00574366829507	0.519	0.39	3.72892965921618e-49		NDRG1	1.64949718539019e-213	-1.11208	0.421	0.693	3.44019132984979e-209
ADIRF	1.11490838026413e-180	0.897100966322682	0.679	0.458	2.32525291787887e-176		CD44	2.2518127454982e-260	-1.06099	0.782	0.924	4.69638066201105e-256
IL1R2	3.76384372115782e-194	0.846328293588753	0.782	0.578	7.84987246484674e-190		LOC105613219	1.39928415818687e-109	-1.05326	0.289	0.512	2.91834704031454e-105
ACKR4	3.75575419335974e-34	0.741920685629061	0.248	0.159	7.83300094567108e-30		MYO1E	7.64066828066479e-200	-0.955013	0.595	0.812	1.59353777661545e-195
LOC101118459	3.19956999818935e-105	0.704594022189812	0.988	0.989	6.67302318822371e-101		SIK1	8.71352349426326e-306	-0.944949	0.332	0.702	1.81729245996355e-301
PDK4	3.21599904968032e-63	0.688606736527111	0.627	0.474	6.70728761801328e-59		IER5	4.57831360529926e-237	-0.92814	0.503	0.769	9.54853085521214e-233
GSTM3	2.60995193200764e-106	0.682581928784036	0.712	0.552	5.44331574939514e-102		EFNB2	5.406528279178e-212	-0.921927	0.224	0.546	1.12758553790536e-207
GSTCD	6.3238583431828e-136	0.674569430603683	0.722	0.543	1.31890389605421e-131		KALRN	7.68009548137179e-195	-0.916476	0.192	0.49	1.6017607135949e-190
CALCRL	3.5463435556307e-74	0.645615922764383	0.285	0.138	7.39625411962338e-70		LOC101122777	0	-0.889975	0.688	0.907	0
BSG	4.2733105866051e-97	0.642512154794243	0.746	0.658	8.9124165594236e-93		ALYREF	0	-0.887216	0.132	0.543	0
ALDH2	4.31017890239233e-121	0.637440652194663	0.382	0.178	8.98930911882945e-117		BARX2	1.54824901262309e-215	-0.88214	0.546	0.822	3.22902814072672e-211
MUSTN1	2.31583939721903e-47	0.623532547354914	0.245	0.132	4.82991464684001e-43		INPP4B	1.18497651659639e-184	-0.877506	0.474	0.751	2.47138702301343e-180
LOC105606567	2.61445944434231e-218	0.621231721206591	0.894	0.813	5.45271661712033e-214		TAF10	0	-0.876379	0.066	0.484	0
CRYAB	3.90036935835777e-07	0.621011772176514	0.314	0.288	0.00813461033379096		CAPN14	1.37662859645951e-72	-0.875288	0.227	0.396	2.87109660077595e-68
IER3	9.46811588417357e-68	0.615446612880367	0.866	0.795	1.97467024880324e-63		SLIT2	3.49534763728371e-87	-0.872683	0.417	0.603	7.28989703231891e-83
CASP14	1.52044424531431e-33	0.609317382635921	0.207	0.119	3.17103851802753e-29		LOC105616444	9.17063564271333e-93	-0.866946	0.208	0.401	1.91262776964429e-88
KRT5	6.172380782611e-187	0.609072779352807	0.993	0.993	1.28731173602135e-182		TSC22D2	1.02882551078344e-143	-0.848894	0.46	0.704	2.14571848528994e-139

## Sheet: (CXvsX)IFE SB
Table S7 Intergroup differentially expressed genes between the ultra-fine versus fine group
UP							DOWN
Gene	p_val	avg_log2FC	pct.1	pct.2	p_val_adj		Gene	p_val	avg_log2FC	pct.1	pct.2	p_val_adj
TMEM108	9.08751462145175e-195	1.38403797320807	0.643	0.341	1.89529204944998e-190		TSC22D2	6.63074693291042e-234	-1.27088	0.462	0.796	1.3829085803278e-229
RPL39	0	1.35018028416382	0.965	0.914	0		MYO1E	0	-1.23951	0.722	0.952	0
LOC101104285	3.0025057241693e-12	1.34863143369478	0.118	0.07	6.26202593832748e-08		CLIC4	1.8455883572295e-165	-1.22883	0.558	0.798	3.84915907783785e-161
LOC494436	5.56075787546896e-165	1.23568893833929	0.883	0.85	1.15975166250781e-160		RAC1	0	-1.2061	0.6	0.926	0
PAPOLG	0	1.20460881465851	0.889	0.447	0		ETS2	0	-1.20469	0.592	0.893	0
BSG	1.72619388374846e-134	0.970612419854254	0.77	0.678	3.60014996394579e-130		NDRG1	2.6457010278701e-169	-1.15874	0.409	0.697	5.51787406372589e-165
DAPL1	1.43764504936657e-68	0.905282355919854	0.484	0.321	2.99835251495892e-64		SGMS2	3.12314258319956e-173	-1.11267	0.326	0.648	6.513626171521e-169
CCL27	1.64329610551186e-17	0.869411725706567	0.342	0.269	3.42725835765554e-13		LOC105616444	2.26190376013959e-121	-1.10855	0.26	0.527	4.71742648214713e-117
PDK4	2.6290829803098e-62	0.832149483077862	0.464	0.286	5.48321546373412e-58		N4BP1	3.56700373162708e-304	-1.05345	0.391	0.788	7.43934298268143e-300
GSTA1	1.59715162850178e-38	0.828550621619656	0.519	0.434	3.33101943640332e-34		LY6D	1.72007999457042e-89	-1.02642	0.589	0.764	3.58739883667607e-85
LOC101122718	9.51909433652163e-89	0.80385712791101	0.485	0.311	1.98530231482495e-84		CTSC	1.08873918562321e-102	-1.02076	0.345	0.588	2.27067444553576e-98
LOC101103174	4.37878427741048e-271	0.770474593562663	0.407	0.063	9.1323924889673e-267		BRI3	0	-1.01925	0.269	0.732	0
LOC101105840	2.45941974555517e-13	0.758481773304524	0.533	0.494	5.12936582132986e-09		ZFPM2	3.43957238239096e-175	-0.995296	0.061	0.349	7.17357216071459e-171
ALDH2	2.93369038201381e-123	0.749532756123051	0.576	0.362	6.118504660728e-119		TAF10	0	-0.992891	0.104	0.65	0
HSPA6	1.0824310453326e-23	0.745300938892579	0.64	0.583	2.25751818814566e-19		PLS3	1.82204305899822e-171	-0.987121	0.605	0.831	3.80005300384669e-167
KRT77	1.23082544445325e-17	0.738438231070355	0.542	0.488	2.5670095469517e-13		CD44	3.38819233678876e-249	-0.964286	0.909	0.972	7.06641393760664e-245
CALCRL	5.43253740711056e-73	0.731122691418474	0.256	0.099	1.13301000162698e-68		INPP4B	3.0191861172173e-203	-0.961878	0.488	0.822	6.29681456606839e-199
SEMA3C	7.84975025529687e-76	0.726593201526207	0.605	0.434	1.63714391324471e-71		GAREM1	8.76460076177076e-206	-0.959995	0.504	0.812	1.82794513487491e-201
							MAGI1	1.04097383518311e-174	-0.95476	0.46	0.761	2.17105503065789e-170
							ITPKC	2.86545507555752e-163	-0.952228	0.291	0.615	5.97619310558275e-159
							AREG	5.08758352479056e-111	-0.949919	0.357	0.611	1.06106641993032e-106
							KRT79	3.16086773217145e-56	-0.948485	0.262	0.441	6.59230574221678e-52
							TRPS1	1.85461141520944e-158	-0.939782	0.169	0.473	3.86797756756082e-154

## Sheet: (CXvsX)IFE C
Table S7 Intergroup differentially expressed genes between the ultra-fine versus fine group
UP							DOWN
Gene	p_val	avg_log2FC	pct.1	pct.2	p_val_adj		Gene	p_val	avg_log2FC	pct.1	pct.2	p_val_adj
KRT35	8.88153649937692e-10	1.65904176240508	0.312	0.175	1.85233325231005e-05		LOC101106288	5.81870140981225e-129	-1.8274	0.697	0.955	1.21354836603044e-124
KRT25	2.16218704543642e-25	1.53216238054233	0.523	0.269	4.5094573019622e-21		KRT17	1.19825654416734e-33	-1.40384	0.677	0.841	2.4990838485154e-29
LOC101112805	2.59337998069046e-25	1.25345280985709	0.476	0.225	5.40875328772802e-21		RAC1	4.94121006383242e-121	-1.25603	0.761	0.955	1.03053877091289e-116
LOC494436	1.84617592462981e-28	1.21501322908814	0.912	0.812	3.85038450840793e-24		CD44	2.11273013239362e-44	-1.20479	0.78	0.919	4.40630996412013e-40
RPL39	1.00463480852826e-121	1.19686413314981	0.962	0.953	2.09526635666654e-117		SLIT2	3.06823203200471e-26	-1.1187	0.396	0.648	6.39910472594901e-22
LOC101103174	5.16947461936946e-89	1.07329133160646	0.703	0.188	1.0781456266157e-84		ALYREF	8.49341258835672e-91	-1.11014	0.473	0.827	1.77138612942768e-86
KRT28	1.0862921620401e-26	0.985456207658961	0.366	0.116	2.26557093315083e-22		LY6D	1.02569946554255e-27	-1.06766	0.198	0.472	2.13919880533554e-23
PAPOLG	9.30735034382076e-68	0.944427980439549	0.915	0.637	1.94114098770726e-63		PPP1R14B	2.27222876390309e-74	-1.05575	0.776	0.912	4.73896030999628e-70
ID3	4.94682300018761e-22	0.944163029092097	0.677	0.459	1.03170940491913e-17		DUSP1	1.34841216251488e-29	-1.05191	0.837	0.936	2.81224840614102e-25
ID2	1.45988084127506e-19	0.933277549774332	0.584	0.384	3.04472748256326e-15		BRI3	4.69572223249626e-97	-1.0387	0.52	0.887	9.7933982880942e-93
LOC101117691	3.14777885725049e-19	0.93105121028517	0.813	0.72	6.56500758468163e-15		NDRG1	4.5721593147088e-30	-1.00959	0.342	0.589	9.53569546675667e-26
LOC100141295	1.46566534463124e-27	0.901687861861028	0.441	0.175	3.05679164276291e-23		MYO1E	2.76002440340145e-45	-1.00781	0.65	0.87	5.75630689573407e-41
DCN	2.6952010400034e-08	0.828900676135312	0.322	0.189	0.00056211112890311		LOC101122777	1.61769740716712e-100	-0.984484	0.871	0.972	3.37386971238775e-96
KRT71	7.27326526348445e-14	0.785275839329658	0.195	0.056	1.51691220335232e-09		ETS2	1.32549866958606e-46	-0.965933	0.733	0.9	2.76446002528869e-42
HSPA6	7.13129922349102e-09	0.766771615055528	0.576	0.431	0.000148730376605129		LOC105613219	1.06382532434337e-19	-0.965347	0.146	0.362	2.21871409645052e-15
RBM3	1.50409247185291e-66	0.734576695512147	0.962	0.972	3.13693525929642e-62		S100A2	6.86247077730056e-28	-0.960128	0.961	0.966	1.4312369053138e-23
ALDH2	5.07812342082532e-36	0.708854813241221	0.708	0.442	1.05909342064733e-31		TAF10	4.25775039569442e-102	-0.952491	0.148	0.7	8.87996422526029e-98
LOC101104062	8.16935137191932e-45	0.68747362117448	0.896	0.838	1.70379992212749e-40		IER5	9.44882253531324e-54	-0.95189	0.493	0.794	1.97064642796493e-49
PRR9	2.04773582583359e-14	0.660996542625468	0.254	0.094	4.27075783835853e-10		CTSC	1.09259786868361e-22	-0.947632	0.586	0.739	2.27872211492654e-18
							NRG1	8.30189229187124e-21	-0.945664	0.074	0.272	1.73144265639267e-16
							COL12A1	6.87647303374768e-37	-0.939584	0.207	0.533	1.43415721591842e-32
							ROBO2	1.4781497605431e-13	-0.926674	0.129	0.295	3.08282914058869e-09

## Sheet: (ZXvsX)DP
Table S7 Intergroup differentially expressed genes between the medium-fine versus fine group
UP								DOWN
Gene	p_val	avg_log2FC	pct.1	pct.2	p_val_adj			Gene	p_val	avg_log2FC	pct.1	pct.2	p_val_adj
TWIST1	4.5824598131583e-46	0.873657329502063	0.812	0.548	9.55717818632294e-42			S100A2	1.06646571972532e-07	-0.911886	0.236	0.33	0.00222422090505913
KLF2	2.80074434657943e-30	0.825293275702366	0.842	0.667	5.84123240922606e-26			CFD	1.3002938485493e-15	-0.910979	0.075	0.207	2.71189285053441e-11
RPL39	1.77293925018639e-51	0.786498171834173	0.78	0.452	3.69764210018874e-47			NEGR1	3.28473412739012e-19	-0.840812	0.237	0.443	6.85064149608484e-15
CH25H	6.28946587026773e-17	0.786360297226061	0.459	0.267	1.31173100190304e-12			KRT17	1.60211374437801e-06	-0.752204	0.191	0.274	0.0334136842527477
S100A4	5.75955626641774e-28	0.743819932799942	0.87	0.719	1.20121305492408e-23			KRT5	8.04286047109586e-11	-0.730666	0.171	0.297	1.67741897985175e-06
HSPA6	2.55284652797366e-07	0.739745939473833	0.362	0.26	0.00532421671874187			LOC101118459	2.8220915927583e-07	-0.729374	0.193	0.287	0.00588575422585671
CA10	3.29807870070902e-21	0.585021795430628	0.284	0.098	6.87847293819873e-17			ZBTB16	5.61258064860435e-12	-0.652243	0.556	0.657	1.17055982007292e-07
H3F3A	4.67198780268762e-29	0.583342530008819	0.837	0.658	9.7438977612853e-25			MYOC	4.92826989310653e-09	-0.632604	0.322	0.419	0.00010278399689063
								FKBP5	3.09125928619805e-10	-0.623681	0.402	0.519	6.44713036729464e-06
								MICA	6.95706430521203e-18	-0.57648	0.161	0.33	1.45096533149502e-13

[truncated: 8 more sheets: (ZXvsX)HFSC, (ZXvsX)IRS, (ZXvsX)MX, (ZXvsX)ORS, (ZXvsX)SG, (ZXvsX)IFE B, (ZXvsX)IFE SB, (ZXvsX)IFE C]
