# Supplementary material for: Deciphering the cellular landscape and genetic underpinnings of fiber diameter determined by dermal papilla cells in fine-wool sheep
Source: Front Cell Dev Biol. 2026 Jun 1;14:1764812. doi: 10.3389/fcell.2026.1764812 (PMC13265513; doi:10.3389/fcell.2026.1764812)
Supplement: Supplementary file 4 [file Supplementaryfile6.xlsx]

## Sheet: Cluster_diff
Table S7 List of signature genes for UAMP identified 32 clusters;
Gene_name	cluster	avg_logFC	p_val	p_val_adj	pct.1	pct.2
MTF2	0	9.98942704291128e-05	0.000699828003477918	1	0.368	0.423
ZNF131	0	7.2689850164398e-05	7.83292617129382e-12	1.63363508228504e-07	0.272	0.346
LOC101117184	0	1.28191863193071	0	0	0.515	0.241
LOC105613219	0	1.19415394178433	0	0	0.491	0.146
AHR	0	1.18411672003778	0	0	0.624	0.278
LOC101117955	0	1.10955974836176	0	0	0.929	0.501
CDH13	0	0.873419378477366	0	0	0.867	0.395
CCDC3	0	0.863401581478152	0	0	0.759	0.328
CTGF	0	0.841608425032738	0	0	0.567	0.292
SLIT2	0	0.827800486593546	0	0	0.646	0.36
SGCD	0	0.797237794914794	0	0	0.577	0.189
POSTN	0	0.785448705239685	0	0	0.826	0.497
RAD51B	0	0.784923715640379	0	0	0.68	0.438
MOXD1	0	0.784787334439342	0	0	0.541	0.195
CTSC	0	0.761900669048217	0	0	0.646	0.469
SHROOM3	0	0.755630379235754	0	0	0.397	0.148
ABI3BP	0	0.747461707897438	0	0	0.531	0.222
TNC	0	0.724195047004373	0	0	0.255	0.06
DLK2	0	0.697169378446247	0	0	0.495	0.128
KRT15	0	0.674425175684636	0	0	0.931	0.534
LOC101105867	0	0.669399260125547	0	0	0.866	0.581
LOC101102014	0	0.664287981777565	4.45587362695764e-183	9.29317003638286e-179	0.469	0.312
CAPN14	0	0.660153913169929	1.87308655533019e-244	3.90650931979664e-240	0.319	0.153
FXYD3	0	0.657170733495049	0	0	0.959	0.631
TSHZ2	0	0.64902131160038	0	0	0.771	0.426
IFITM3	0	0.647760854639903	0	0	0.846	0.541
LOC105616444	0	0.631446653439109	0	0	0.448	0.196
PRDX6	0	0.626713238425364	0	0	0.731	0.441
ADAMTSL1	0	0.619343476308544	0	0	0.293	0.095
SMAD1	0	0.612662381148624	4.94984589699488e-297	1.03233986027725e-292	0.606	0.43
BHLHE40	0	0.612557805204379	0	0	0.753	0.548
LOC101110151	0	0.596691829064335	1.10447098490661e-156	2.30348468612123e-152	0.54	0.431
RBP1	0	0.59365533260423	0	0	0.755	0.462
TNS4	0	0.593610389316842	0	0	0.773	0.448
SCUBE2	0	0.589717880100897	0	0	0.307	0.065
SYNPO2	0	0.588236978359849	0	0	0.588	0.27
NTRK2	0	0.566858795662506	0	0	0.672	0.313
TXNIP	0	0.565116762602111	0	0	0.941	0.823
ITGA2	0	0.564438964691159	7.47704638845807e-176	1.55941279477681e-171	0.361	0.215
TIPARP	0	0.559023437081094	2.77032213469807e-174	5.7777838441263e-170	0.701	0.62
ZFPM2	0	0.554643296219116	8.02018129332705e-263	1.67268901053629e-258	0.304	0.138
ETS2	0	0.550402194784966	1.53771050269654e-290	3.2070490244239e-286	0.767	0.647
TMEM117	0	0.545343213328416	0	0	0.698	0.422
EHF	0	0.537144154606939	0	0	0.488	0.211
ATP1B3	0	0.53406718973421	0	0	0.942	0.842
CTNNAL1	0	0.525814361121857	0	0	0.635	0.319
FAM213A	0	0.523404247947767	0	0	0.561	0.347
EMP1	0	0.49852759967994	0	0	0.898	0.719
KLF10	0	0.493134025868583	0	0	0.793	0.647
COL17A1	0	0.48845087460252	0	0	0.898	0.586
FGFR1	0	0.485784060967633	3.15103400492971e-294	6.57179652068141e-290	0.444	0.246
PDGFC	0	0.484456314649123	0	0	0.374	0.133
NFKBIA	0	0.482744722797357	7.79784771736635e-204	1.62631911993393e-199	0.612	0.474
CLIC4	0	0.481962441395415	0	0	0.88	0.786
TNFRSF12A	0	0.479466736476937	0	0	0.723	0.551
PDK4	0	0.464708730436964	1.80424242042858e-202	3.76292799204584e-198	0.511	0.32
CNTN5	0	0.462376479846971	0	0	0.59	0.282
ELF2	0	0.457941887530526	3.86319185470665e-213	8.05707293217619e-209	0.785	0.714
TPBG	0	0.456541377009762	0	0	0.487	0.239
ADAM17	0	0.452563856191891	5.61036106083618e-168	1.17009690284799e-163	0.567	0.472
NFIA	0	0.449802860906849	0	0	0.826	0.577
KALRN	0	0.445116983959015	0	0	0.502	0.256
SLC16A10	0	0.442781860355327	4.32557806345593e-184	9.0214256091437e-180	0.347	0.2
MYADM	0	0.4353393451396	0	0	0.569	0.331
ITGA6	0	0.431865739388169	0	0	0.768	0.508
GGTA2P	0	0.43039600568111	0	0	0.687	0.43
MAN1A1	0	0.427449800566948	0	0	0.362	0.16
P3H2	0	0.426770973983701	0	0	0.634	0.322
COL12A1	0	0.425926147083217	0	0	0.576	0.265
IKZF2	0	0.416929083839383	3.23917683027559e-281	6.75562719722277e-277	0.528	0.308
SAMD12	0	0.416704505457146	2.01017829937403e-229	4.19242786117448e-225	0.493	0.307
ARHGEF3	0	0.415390940097402	2.69475462345162e-262	5.62018024267069e-258	0.648	0.473
PDGFD	0	0.414861042293903	3.84483272089703e-274	8.01878312270284e-270	0.592	0.367
LMNA	0	0.413984019701127	0	0	0.928	0.83
GJB6	0	0.412273200291043	0	0	0.615	0.309
NFE2L2	0	0.412172750511349	1.72578318783362e-222	3.5992934165458e-218	0.617	0.486
LOC101118459	0	0.412116271481408	0	0	0.987	0.778
NDRG1	0	0.411821244631406	9.47738652160678e-150	1.97660373294631e-145	0.62	0.509
RNF19A	0	0.40263292327535	1.16287198006693e-189	2.42528580162758e-185	0.716	0.62
INPP4B	0	0.399794137567895	0	0	0.668	0.413
ATF3	0	0.399690540481823	1.16669602054658e-263	2.43326122045194e-259	0.915	0.798
LOC443411	0	0.399016048413849	0	0	0.783	0.575
NR4A1	0	0.398947264283811	2.05604009928527e-188	4.28807723106935e-184	0.701	0.554
NRG1	0	0.396609769018291	4.50572745752988e-62	9.39714518542432e-58	0.268	0.181
IL6ST	0	0.396573272271314	3.62676471724205e-228	7.56398049428002e-224	0.738	0.606
LONRF1	0	0.39057805263945	3.38363097964132e-210	7.05690077113994e-206	0.582	0.437
SERPINB1	0	0.390527536893809	1.09741777847907e-254	2.28877451879595e-250	0.478	0.285
JUNB	0	0.383717515059899	0	0	0.968	0.906
ZDHHC14	0	0.382474398005036	6.5945805278737e-235	1.37536571489334e-230	0.38	0.207
S100A10	0	0.38026816859186	0	0	0.957	0.832
ALDH3A2	0	0.379338577821236	2.90729136737873e-272	6.06344687580508e-268	0.611	0.427
ITGB8	0	0.3787282686548	3.54106590159662e-276	7.3852470443699e-272	0.421	0.224
KRT5	0	0.378619830520666	0	0	0.988	0.781
PPP1R14B	0	0.377938639671374	2.61091289040621e-225	5.44531992423118e-221	0.796	0.697
TIMP1	0	0.376993555258689	4.55657798287028e-275	9.50319904107426e-271	0.632	0.419
CDK6	0	0.375530369489741	2.74575359006981e-244	5.7265436874496e-240	0.671	0.487
DUSP1	0	0.375331755114909	0	0	0.946	0.821
ATP1B1	0	0.373667166383676	1.08308337842761e-213	2.25887869404862e-209	0.666	0.498
CD44	0	0.372964526071384	1.91346783979763e-283	3.99072852668193e-279	0.894	0.802
SLC2A1	0	0.372496489185988	6.58399811697838e-253	1.37315864727701e-248	0.54	0.357
KLF6	0	0.371949171034836	6.56272875792399e-286	1.36872270975263e-281	0.9	0.791
CCNL1	0	0.371876679910581	3.10286145393395e-156	6.47132784832465e-152	0.779	0.738
UAP1	0	0.371511460271307	1.34943713649672e-153	2.81438609187756e-149	0.558	0.442
REL	0	0.371492260569205	5.60047592575164e-223	1.16803525907476e-218	0.711	0.583
BCL11A	0	0.370780445168376	1.75619322936877e-196	3.66271659917152e-192	0.596	0.455
SYNE2	0	0.370296451968992	0	0	0.943	0.775
ADIRF	0	0.368736778656949	0	0	0.464	0.236
BAG1	0	0.368103241233474	3.02867576995171e-196	6.31660618581129e-192	0.446	0.305
ITPR2	0	0.367406603772034	3.70143150362047e-249	7.71970554395085e-245	0.894	0.798
ITGB4	0	0.36596926391204	1.1471548787803e-301	2.3925062151842e-297	0.523	0.297
LHFP	0	0.364556973825768	1.67908737027856e-219	3.50190461945297e-215	0.44	0.265
PDLIM1	0	0.364055697826067	1.63283942945962e-267	3.40544991408098e-263	0.566	0.373
RNF144B	0	0.360990532383446	3.93784719591153e-73	8.21277411179309e-69	0.418	0.324
LAMB3	0	0.360669071241217	0	0	0.522	0.267
ATP13A3	0	0.357760290751937	2.22960843559526e-116	4.65007135327748e-112	0.487	0.379
ARHGEF4	0	0.355137136570414	7.43463753625138e-167	1.55056800456059e-162	0.348	0.205
SOX21	0	0.352244367175065	3.364987442381e-186	7.01801780982981e-182	0.377	0.223
KTN1	0	0.350019394069566	2.31829035027875e-225	4.83502635454136e-221	0.864	0.812
RUNX1	0	0.349564901785839	3.19057109149848e-201	6.65425506842924e-197	0.803	0.666
RAPGEF5	0	0.348658063560361	3.69587059604742e-127	7.70810771511649e-123	0.535	0.419
ADAMTSL3	0	0.34717928594022	1.47952970131326e-249	3.08570714505894e-245	0.262	0.11
ABCC5	0	0.345218080431611	2.4261928010696e-125	5.06006770591077e-121	0.318	0.205
LOC101122718	0	0.341609202532819	3.61705217581743e-270	7.54372401788483e-266	0.339	0.159
BCL3	0	0.341607117653449	3.7407365327963e-167	7.80168011279997e-163	0.382	0.24
SERTAD1	0	0.340427813595206	6.68500638455121e-172	1.394224931562e-167	0.739	0.665
UBB	0	0.339213445879619	3.92858191503087e-267	8.19345044198839e-263	0.967	0.953
LOC101110145	0	0.33881905431318	1.52413634234285e-175	3.17873875559024e-171	0.661	0.565
COL18A1	0	0.338782998446747	0	0	0.691	0.422
MKL2	0	0.338690016820272	1.77590576033782e-201	3.70382905376057e-197	0.759	0.636
SMC6	0	0.338367514716327	7.50913457506436e-143	1.56610510697542e-138	0.521	0.409
NFKBIZ	0	0.337228293957715	2.84175305877642e-156	5.92676017938411e-152	0.609	0.483
ENO1	0	0.335644128194037	4.18467119215647e-175	8.72755023836154e-171	0.759	0.678
FRAS1	0	0.335133239820836	5.8195243659018e-98	1.21372000175248e-93	0.264	0.163
LAMA3	0	0.333124972864267	5.7244964838036e-234	1.19390098666208e-229	0.536	0.328
COTL1	0	0.331607703583697	8.53900948259944e-185	1.78089581769094e-180	0.387	0.235
KCNK1	0	0.330962718999517	3.51813599353122e-113	7.33742442810871e-109	0.495	0.387
LOC105616771	0	0.330860915806973	2.78601516287589e-241	5.81051322369396e-237	0.348	0.177
COL4A6	0	0.328178123612195	2.06181506843764e-170	4.30012150673354e-166	0.428	0.274
LOC101108953	0	0.321791250264483	2.94853525518746e-251	6.14946512821897e-247	0.68	0.476
SRGAP1	0	0.321397369986734	3.11125298378049e-162	6.48882922297259e-158	0.378	0.236
SEMA5A	0	0.32077403525675	0	0	0.775	0.5
S100A11	0	0.319745227544222	2.07579819262967e-296	4.32928471054844e-292	0.947	0.856
HECTD2	0	0.319652371252673	1.81172560510995e-165	3.77853492201731e-161	0.292	0.161
WNT10A	0	0.318191094693426	1.65415166724152e-161	3.44989871719892e-157	0.312	0.183
PPP2R3A	0	0.315871801845472	1.79529879645126e-255	3.74427516987875e-251	0.817	0.625
SLC16A11	0	0.31568996116671	7.20985434239921e-210	1.50368722165078e-205	0.502	0.333
TMEM123	0	0.314919078378861	9.97057153695499e-177	2.07946239974733e-172	0.615	0.491
IER5	0	0.314597596184247	3.86822773386766e-136	8.06757576175438e-132	0.673	0.579
CASP6	0	0.314530665328324	4.63451042406514e-186	9.66573494043025e-182	0.472	0.326
FOS	0	0.31422318646414	0	0	0.99	0.93
PXDC1	0	0.313957941981173	1.51262245972033e-202	3.15472540199272e-198	0.435	0.266
SOD2	0	0.313858312954429	8.45288786912476e-71	1.76293429398466e-66	0.423	0.356
NEDD4L	0	0.313688099851012	4.97726237649577e-94	1.03805784124196e-89	0.431	0.325
LITAF	0	0.312689459351202	7.51059611257385e-91	1.5664099252384e-86	0.444	0.343
SIK1	0	0.310766262550988	1.61786154899867e-140	3.37421204659162e-136	0.605	0.481
NDFIP2	0	0.309838154082334	9.18030920077013e-159	1.91464528691262e-154	0.808	0.751
AFF1	0	0.308465857405939	6.63162339363733e-132	1.383091374977e-127	0.753	0.679
CD9	0	0.305807834511562	0	0	0.965	0.921
WDR92	0	0.304256075769031	4.17628140523544e-51	8.71005249875904e-47	0.572	0.543
PFKP	0	0.303638280289145	6.67776966659961e-174	1.39271564166602e-169	0.374	0.228
TFAP2C	0	0.303624641742953	1.48004705069296e-163	3.08678612892524e-159	0.474	0.329
CFH	0	0.303342355516133	1.45137976870486e-140	3.02699764561087e-136	0.293	0.165
MXRA5	0	0.301147878332418	1.34704645614668e-287	2.80940008893951e-283	0.537	0.303
LOC494436	0	0.300912427237603	7.39724905376981e-54	1.54277026265423e-49	0.73	0.68
PARD6B	0	0.296501779474926	2.56562537187917e-125	5.3508682755912e-121	0.367	0.25
HSPA1A	0	0.296432534394792	6.24512931554433e-130	1.30248417004992e-125	0.939	0.892
ITIH5	0	0.29539518156708	0	0	0.342	0.127
SMAP2	0	0.293826603237738	2.31719776262114e-106	4.83274765372265e-102	0.341	0.241
LOC101122294	0	0.291080958396284	2.69785406357625e-47	5.62664443499463e-43	0.587	0.575
STIM1	0	0.290781249774541	2.63918361877374e-62	5.50428135531451e-58	0.514	0.457
YES1	0	0.290548097268247	8.09248879450573e-99	1.68776946298212e-94	0.599	0.529
EGR2	0	0.290376531541107	7.63864955025338e-132	1.59311675020085e-127	0.54	0.411
ECM1	0	0.289419094036745	1.34423163576929e-173	2.80352949956043e-169	0.3	0.16
MYLK	0	0.289275429214933	0	0	0.372	0.171
PNRC1	0	0.289229564630776	7.37521311728613e-163	1.53817444774119e-158	0.869	0.826
PLEKHA5	0	0.288076873625295	2.67446655318119e-124	5.5778674433147e-120	0.742	0.646
CHI3L1	0	0.2837534684676	2.23228908641556e-118	4.65566211862828e-114	0.253	0.147
PTPN14	0	0.283337605093164	6.63645209027091e-166	1.3840984479469e-161	0.852	0.778
LDHA	0	0.27996759923156	8.04804374570867e-173	1.678500003605e-168	0.721	0.616
TFAP2B	0	0.279084276527423	3.00251911768402e-131	6.26205387184178e-127	0.273	0.159
LOC106991591	0	0.278431769565344	3.39647860301728e-161	7.08369577445285e-157	0.452	0.3
SLC29A1	0	0.277301063036301	5.77717140039991e-143	1.2048868672674e-138	0.275	0.156
TNFRSF19	0	0.276989331156712	2.24740507852601e-124	4.68718803177385e-120	0.439	0.309
LOC105616690	0	0.276250746161654	1.03208479466773e-141	2.15251604775903e-137	0.404	0.26
TGIF1	0	0.276164923385818	2.3317691281128e-127	4.86313769359206e-123	0.55	0.445
BAZ1A	0	0.275686602661364	2.19031863718902e-114	4.56812854972142e-110	0.721	0.648
ZBTB16	0	0.274943123607776	3.30871080275232e-186	6.90064725022024e-182	0.496	0.31
IL1RAP	0	0.27461071606859	1.33131258778482e-140	2.77658553308401e-136	0.5	0.362
KLF4	0	0.272760169340568	2.97475999051995e-122	6.2041594362284e-118	0.63	0.511
CXCL16	0	0.270172017066007	1.19020151706988e-134	2.48228428400094e-130	0.376	0.252
PRNP	0	0.268708090119093	4.73603609639387e-157	9.87747688263905e-153	0.751	0.666
PIK3C2G	0	0.268011468317933	1.67779964666811e-152	3.49921894309101e-148	0.481	0.314
STAT3	0	0.267778853605735	1.51437950603045e-98	3.15838989777711e-94	0.559	0.449
YWHAZ	0	0.266241637096306	5.45300693469516e-198	1.13727912630002e-193	0.901	0.864
PDLIM5	0	0.263835924735018	1.35271764337271e-118	2.82122791701812e-114	0.716	0.591
S100A2	0	0.263505733018028	1.8351651070571e-252	3.82742034727828e-248	0.969	0.867
ZFP36L2	0	0.263035020212684	9.88546607293062e-163	2.06171280417041e-158	0.315	0.176
AES	0	0.258226371176026	1.04668119373038e-139	2.18295829764408e-135	0.638	0.558
HIPK3	0	0.257809023423962	8.58946887845289e-86	1.79141962929013e-81	0.661	0.614
CROT	0	0.255051384419684	4.57981360383996e-92	9.55165925216861e-88	0.303	0.206
GJB3	0	0.254807315585484	6.98749514645567e-141	1.45731198774479e-136	0.459	0.319
SH3RF1	0	0.253908497836871	4.34138074754193e-128	9.05438368707345e-124	0.582	0.451
BRI3	0	0.253097341634893	1.09988736579992e-111	2.29392509011231e-107	0.651	0.581
EVA1B	0	0.252681068396304	4.80864181231471e-134	1.00289033637636e-129	0.365	0.232
C2H9orf3	0	0.252264718412351	5.76744421771844e-149	1.20285816604736e-144	0.941	0.875
DDX3X	0	0.251919722063271	9.93472720998581e-142	2.07198670691464e-137	0.876	0.856
LPCAT3	0	0.251707429633893	5.85525307418215e-85	1.22117158115143e-80	0.534	0.452
CAPNS2	0	0.251341846056095	2.21845986839896e-96	4.62681990153287e-92	0.462	0.357
CALM2	0	0.249951700991403	1.08578070995189e-128	2.26450424867566e-124	0.739	0.662
CSRNP1	0	0.249769644629102	3.54375059802504e-83	7.39084624724102e-79	0.585	0.511
SRSF7	0	0.249490811519276	1.32915364393646e-250	2.77208283979389e-246	0.946	0.916
COL4A5	0	0.249160513309876	4.0770693874542e-83	8.50313591447448e-79	0.445	0.353
EPB41L5	0	0.248923293686321	1.98496250208457e-37	4.13983779434758e-33	0.422	0.38
FOXC1	0	0.248403502057191	5.08493218520618e-136	1.0605134565466e-131	0.345	0.212
LOC101119706	0	0.248088929074924	1.92940135526155e-09	4.02395946653348e-05	0.297	0.276
LOC105605452	0	0.247373423478556	6.7085606369836e-135	1.3991374064493e-130	0.392	0.259
DYRK3	0	0.247198797378131	2.78455745899714e-112	5.80747303648444e-108	0.303	0.196
TP63	0	0.24576305273467	3.7012229360508e-155	7.71927055542754e-151	0.912	0.804
ZC3H12A	0	0.245659008811935	3.09701895913366e-115	6.45914274116916e-111	0.27	0.163
LAMC2	0	0.24549770551221	1.68927994622836e-90	3.52316225585388e-86	0.33	0.221
C4H7orf57	0	0.244947174048793	9.88714556787325e-87	2.06206307963565e-82	0.316	0.228
DSG2	0	0.244706331968144	2.3507527825297e-105	4.90273000324394e-101	0.451	0.345
IER2	0	0.244473558382742	3.8821720541853e-63	8.09665803620886e-59	0.699	0.666
EFNA1	0	0.244405942815957	1.12793132125497e-16	2.35241356360937e-12	0.423	0.422
EIF3M	0	0.244216803494872	9.01908512380351e-145	1.88102039342046e-140	0.87	0.815
JUN	0	0.242642374712695	8.42918874966943e-119	1.75799160563106e-114	0.924	0.866
C1H21orf91	0	0.241891978282684	1.8203444814173e-95	3.79651045044393e-91	0.631	0.559
SNX16	0	0.241014198825307	2.79653939830956e-75	5.83246256911441e-71	0.526	0.457
SLC20A1	0	0.239995571300306	9.06019822532698e-88	1.88959494187419e-83	0.469	0.375
ERO1A	0	0.237905456106096	1.8796050053087e-56	3.92010419907181e-52	0.351	0.278
EPAS1	0	0.237573527094939	4.16854936002623e-36	8.69392654527071e-32	0.389	0.33
PSME1	0	0.236526147398968	3.82844105826282e-85	7.98459667111294e-81	0.495	0.426
LOC101106868	0	0.236003522360295	9.40058686506126e-65	1.96058639657718e-60	0.381	0.309
ABTB2	0	0.235664243734922	1.98083524240876e-36	4.13122998156771e-32	0.49	0.433
CLIC1	0	0.23559505574483	5.50776489237609e-150	1.14869944595396e-145	0.803	0.685
WBSCR17	0	0.234935753070322	3.16823612499795e-60	6.60767326229573e-56	0.274	0.189
LOC101104530	0	0.234565227313328	4.33044268827878e-106	9.03157127067422e-102	0.618	0.537
KIF2A	0	0.233739981371026	4.76824952548903e-56	9.94466121035992e-52	0.502	0.451
SSBP2	0	0.232633849448771	3.06331704807234e-105	6.38885403545967e-101	0.784	0.725
HNRNPF	0	0.232300000492357	1.56047707228973e-141	3.25453098196746e-137	0.885	0.851
GPRC5C	0	0.232080792778141	5.22303764439059e-139	1.0893167311141e-134	0.277	0.161
FERMT1	0	0.231861749403093	2.6481300353719e-70	5.52294000177163e-66	0.502	0.411
IRX1	0	0.231792812685922	1.65459286760065e-85	3.45081888466792e-81	0.373	0.266
USP37	0	0.231535612584579	1.25815956750614e-51	2.6240175939908e-47	0.527	0.485
KIAA1683	0	0.230226391428844	1.66522283613461e-187	3.47298874704235e-183	0.928	0.89
QSER1	0	0.229517596801456	4.54761466728789e-50	9.48450515009562e-46	0.559	0.52
STRN3	0	0.229408935201813	1.04210559359187e-40	2.17341542599521e-36	0.744	0.747
RNF122	0	0.229261076814128	4.49034421490332e-77	9.36506189460236e-73	0.255	0.164
GSTP1	0	0.228852851149704	1.84558414634743e-92	3.8491502956222e-88	0.734	0.695
LOC105614854	0	0.228799990848179	3.05375393281735e-108	6.36890920228386e-104	0.73	0.667
EEF1B2	0	0.22862369729668	3.02594694863701e-165	6.31091495607734e-161	0.924	0.882
DNAJB1	0	0.2264972636979	2.94083018664289e-44	6.13339543726241e-40	0.744	0.728
NET1	0	0.22646665981567	1.35313339687631e-67	2.82209501252522e-63	0.722	0.672
LOC101114082	0	0.226182610769836	8.23628805778387e-173	1.7177602373314e-168	0.831	0.665
ATP2A2	0	0.226166877867749	5.20028458500178e-29	1.08457135304797e-24	0.615	0.616
SEPT9	0	0.226088977004338	1.42366654307393e-56	2.969198942235e-52	0.398	0.331
DUSP6	0	0.225967570459902	8.22095666024635e-81	1.71456272106098e-76	0.423	0.326
PLA2G7	0	0.225358366461191	1.31232803809699e-69	2.73699135625508e-65	0.27	0.181
LOC101104661	0	0.225203834096609	1.83525624931508e-183	3.82761043357153e-179	0.436	0.278
LOC101114941	0	0.224175285443525	2.11007931645823e-141	4.40078142240528e-137	0.284	0.158
SIRT1	0	0.22358433963883	7.44963344722645e-47	1.55369555175355e-42	0.478	0.43
LOC105603721	0	0.223418976003411	6.50179797675982e-38	1.35601498603303e-33	0.466	0.437
PMAIP1	0	0.223026371354726	2.15138462201334e-40	4.48692776767103e-36	0.439	0.384
PAFAH1B3	0	0.219972392880232	3.79834052698023e-88	7.92181900306996e-84	0.594	0.532
ROBO2	0	0.219928156444474	3.68752909711502e-260	7.69071068494308e-256	0.348	0.16
NAMPT	0	0.219804691186228	1.39970223781271e-36	2.9192189871822e-32	0.48	0.446
UBALD2	0	0.219548206412844	1.01617332297513e-41	2.11933108239693e-37	0.415	0.371
ZC2HC1A	0	0.219416749519629	1.74227645435602e-46	3.63369177320491e-42	0.348	0.274
PARP8	0	0.219351936789734	7.54907316983554e-133	1.5744347003009e-128	0.318	0.183
MS4A7	0	0.219279507151164	1.97799337135689e-141	4.12530297530194e-137	0.268	0.146
TAF4B	0	0.218150783691633	1.51847091503873e-18	3.16692294040477e-14	0.264	0.23
DLL1	0	0.217379930561127	1.94870412668823e-129	4.06421732662097e-125	0.298	0.171
HK1	0	0.215842173464949	8.19747080056952e-88	1.70966451016678e-83	0.465	0.376
NACA	0	0.214853608215817	4.34313796910832e-213	9.05804854837232e-209	0.97	0.947
ADARB1	0	0.214699955185627	3.96555290281858e-76	8.27055713411844e-72	0.335	0.242
CD47	0	0.214397551717943	5.6378010414927e-34	1.17581978521372e-29	0.497	0.469
CLCA2	0	0.214219941646809	1.31640329581769e-78	2.74549071375737e-74	0.518	0.429
FHL3	0	0.214052096162263	8.73770729158413e-129	1.82233623273279e-124	0.25	0.14
PABPC1	0	0.213514426897583	3.72059912314014e-138	7.75968153122108e-134	0.913	0.869
TOP1	0	0.212761314565219	1.01066355175982e-32	2.10783990355028e-28	0.727	0.734
NASP	0	0.212583639926569	3.2154250702679e-98	6.70609052655073e-94	0.635	0.548
ASXL1	0	0.211863495761853	1.59014181376865e-40	3.3163997667959e-36	0.397	0.343
ASAP1	0	0.211664592861796	1.20417365019024e-93	2.51142456483677e-89	0.354	0.245
MAGI1	0	0.211178961477284	3.01191999490044e-106	6.28166034136436e-102	0.644	0.538
BTG1	0	0.211164446370096	1.33505295249668e-119	2.78438643772707e-115	0.898	0.868
LOC101113728	0	0.210759700652648	3.0781300849405e-213	6.41974810515191e-209	0.657	0.452
KIF13B	0	0.210707667252927	1.23087926259567e-79	2.56712179006952e-75	0.473	0.374
WDR37	0	0.210670789583223	1.7597017745609e-27	3.67003402102421e-23	0.448	0.431
MYOF	0	0.20906835579296	2.61080227579434e-58	5.44508922639668e-54	0.447	0.357
C3H12orf57	0	0.208943677905677	1.34662546824885e-67	2.8085220765798e-63	0.49	0.432
ST3GAL6	0	0.208404559185825	1.43517359264577e-85	2.99319804482202e-81	0.27	0.173
RPL36AL	0	0.207937026344677	3.67627700507321e-189	7.66724332178069e-185	0.958	0.931
THADA	0	0.207726823756027	1.40959827018848e-41	2.93985815230509e-37	0.517	0.484
RANBP9	0	0.20757520464019	9.31998927689328e-31	1.94377696358886e-26	0.435	0.404
PLP2	0	0.207397025361886	1.03772413085307e-114	2.16427744730716e-110	0.787	0.706
PAWR	0	0.207269423279856	1.31639144440549e-77	2.74546599645208e-73	0.702	0.643
AIM1	0	0.205712333245716	2.93642272750494e-58	6.12420324048429e-54	0.676	0.62
ATF4	0	0.205510756956489	8.75592738488209e-84	1.82613621539101e-79	0.85	0.828
RBMS1	0	0.205188071547576	5.93579489322381e-77	1.23796938293076e-72	0.776	0.736
KLF11	0	0.204953097589805	5.96584626833964e-84	1.24423689772492e-79	0.258	0.169
COL7A1	0	0.204734570425751	6.37669949058594e-110	1.3299244457566e-105	0.255	0.146
LOC101103097	0	0.204549428728784	1.57857208091996e-158	3.29226993196666e-154	0.962	0.945
SMIM13	0	0.204044450593089	5.65387724558712e-48	1.17917263833965e-43	0.322	0.264
LAP3	0	0.204002103012955	1.50415419093113e-94	3.13706398060597e-90	0.564	0.484
TPT1	0	0.203111238511662	1.07341835425934e-199	2.23872131964329e-195	0.993	0.988
NEDD9	0	0.20170906922337	5.75249102218815e-46	1.19973952758756e-41	0.344	0.267
FBXL17	0	0.201477962506594	6.01842019594274e-81	1.25520171606582e-76	0.832	0.803
PTMA	0	0.201420679933856	1.3345748549297e-160	2.78338931744138e-156	0.991	0.979
LOC101121602	0	0.201156799526855	4.04943790087482e-27	8.44550768606452e-23	0.671	0.681
GCLC	0	0.200876722248289	2.41892732576145e-35	5.04491483060809e-31	0.381	0.331
EMC2	1	7.983740097528e-05	6.83147992094401e-21	1.42477345231208e-16	0.318	0.442
CXCL14	1	2.05712086490002	0	0	0.975	0.446
SFRP1	1	2.0389132686708	0	0	0.953	0.25
PPP2R2B	1	2.01756750207729	0	0	0.982	0.21
DLG2	1	1.80888853514406	0	0	0.704	0.231
SEMA3E	1	1.69341513119983	0	0	0.976	0.265
CTNND2	1	1.68343914527885	0	0	0.78	0.108
ENPP1	1	1.61877130022652	0	0	0.715	0.104
PTPRD	1	1.58909367965659	0	0	0.822	0.143
AHCYL2	1	1.56308673092725	0	0	0.949	0.521
KRT15	1	1.46684509811546	0	0	0.98	0.534
TFPI2	1	1.42893402748529	0	0	0.627	0.162
LMCD1	1	1.36450057584293	0	0	0.884	0.268
LHX2	1	1.34617514243672	0	0	0.817	0.175
LOC101120408	1	1.29770564658439	0	0	0.977	0.496
ISM1	1	1.27222185154866	0	0	0.866	0.291
EFNA5	1	1.22155829621016	0	0	0.96	0.519
CDC42EP3	1	1.19992062460885	0	0	0.855	0.371
CREB5	1	1.17794309499533	0	0	0.951	0.395
P3H2	1	1.17670364618294	0	0	0.788	0.31
LOC101113020	1	1.15476861175323	0	0	0.989	0.656
LOC105603639	1	1.14164233925506	0	0	0.946	0.498
ABLIM1	1	1.1272016275682	0	0	0.859	0.473
ADGRL3	1	1.10890234098581	0	0	0.963	0.473
ANKH	1	1.10390223771369	0	0	0.533	0.215
PLCB1	1	1.09175001216845	0	0	0.808	0.301
THSD4	1	1.08196448981889	0	0	0.861	0.417
MAST4	1	1.07200618117887	0	0	0.944	0.714
ADAMTS3	1	1.0580939762455	0	0	0.413	0.061
UBE2Q2	1	1.05069224249015	0	0	0.682	0.552
USP28	1	1.04614824276584	0	0	0.731	0.279
TENM4	1	1.0205909251284	0	0	0.815	0.404
GOLIM4	1	1.01732983523522	0	0	0.913	0.519
HSD17B6	1	1.0080021129927	0	0	0.527	0.062
ENOX1	1	1.00045768407949	0	0	0.578	0.132
NRG1	1	0.998832396693982	0	0	0.547	0.153
EXT1	1	0.988779283948866	0	0	0.966	0.697
BNC2	1	0.98632346531288	0	0	0.97	0.591
NCKAP5	1	0.982725156425645	0	0	0.893	0.534
ARSJ	1	0.980810748009905	0	0	0.41	0.081
NFIB	1	0.973450310566668	0	0	0.943	0.642
FAM13A	1	0.972247957498419	0	0	0.567	0.21
PRUNE2	1	0.969772724633159	0	0	0.447	0.077
SGK1	1	0.955852767810987	0	0	0.757	0.331
TAGLN	1	0.954943912937654	0	0	0.479	0.155
LRRC4C	1	0.943630501559112	0	0	0.451	0.077
HS6ST2	1	0.935654959774862	0	0	0.591	0.093
SYN3	1	0.935066248657333	0	0	0.495	0.125
DIO2	1	0.922882274619828	0	0	0.475	0.117
CTTNBP2	1	0.921755567294137	0	0	0.685	0.394
LOC105603995	1	0.918915837809746	0	0	0.771	0.431
ADAMTS19	1	0.916694617993694	0	0	0.503	0.087
ANOS1	1	0.907428153611935	0	0	0.402	0.051
CAMK2D	1	0.906256269393943	0	0	0.811	0.498
HMCN1	1	0.904487501893016	0	0	0.652	0.167
DENND1A	1	0.903322687589806	0	0	0.78	0.469
CHSY3	1	0.894663761583094	0	0	0.408	0.093
ENAH	1	0.889548433698394	0	0	0.83	0.501
IQCJ	1	0.874450087174782	0	0	0.531	0.105
NTM	1	0.870224044863506	0	0	0.491	0.073
LOC101114586	1	0.864068005120617	0	0	0.375	0.031
SOX9	1	0.853825038799094	0	0	0.918	0.513
BARX2	1	0.849587611603958	0	0	0.924	0.53
GLI3	1	0.846020803438176	0	0	0.765	0.42
TENM1	1	0.845504058856822	0	0	0.552	0.191
KCNK2	1	0.84495700718944	0	0	0.547	0.149
EPHB1	1	0.823758953062114	0	0	0.472	0.098
NFIL3	1	0.822940492553078	0	0	0.777	0.534
EXOC6B	1	0.812483311852281	0	0	0.937	0.807
LOC101122183	1	0.794198754068418	0	0	0.83	0.564
CD24	1	0.788794150083175	0	0	0.652	0.25
RAI14	1	0.784057952087773	0	0	0.863	0.601
BGN	1	0.776871178903337	0	0	0.71	0.254
CA10	1	0.769147305289794	0	0	0.589	0.21
CTNNAL1	1	0.767784902053448	0	0	0.735	0.312
CX3CL1	1	0.76729405825981	0	0	0.569	0.194
EPB41L4B	1	0.766452259003998	0	0	0.571	0.203
P4HA2	1	0.75821273242272	0	0	0.597	0.213
TACC2	1	0.755917198719434	0	0	0.749	0.471
PTPRK	1	0.755186083511032	0	0	0.863	0.53
RCAN1	1	0.753712400296809	0	0	0.596	0.327
KALRN	1	0.751218885815765	0	0	0.598	0.249
DGKB	1	0.746940493382802	0	0	0.314	0.044
NUAK1	1	0.746020558002985	0	0	0.522	0.183
PCNX	1	0.741786026454138	0	0	0.789	0.566
LYPD6B	1	0.735813752001633	0	0	0.678	0.338
PLPP4	1	0.727596788576482	0	0	0.406	0.053
GBE1	1	0.724299592054842	0	0	0.793	0.592
BOC	1	0.722792515522917	0	0	0.558	0.227
PARP8	1	0.722536582777356	0	0	0.484	0.167
MET	1	0.720971454569647	0	0	0.652	0.316
LOC101111776	1	0.718698941149798	0	0	0.784	0.499
CDH11	1	0.716935430372709	0	0	0.541	0.149
CAV1	1	0.716666100842391	0	0	0.416	0.104
LRIG1	1	0.715007812860996	0	0	0.688	0.316
PPIP5K2	1	0.710077574024754	0	0	0.724	0.445
CCDC3	1	0.70921754037385	0	0	0.65	0.344
TCF7L1	1	0.703618915192549	0	0	0.659	0.26
DSG3	1	0.703321970697582	0	0	0.638	0.29
POSTN	1	0.703011964827428	0	0	0.967	0.486
PPFIBP2	1	0.700092319446471	0	0	0.659	0.447
LOC105608624	1	0.698182778559092	0	0	0.42	0.182
THBS1	1	0.69264540941939	0	0	0.746	0.352
NTF3	1	0.689007306672618	0	0	0.4	0.052
HEG1	1	0.688501545179037	0	0	0.479	0.157
TANC2	1	0.679686306571204	0	0	0.804	0.517
CTSB	1	0.678213024893878	0	0	0.703	0.503
RASSF6	1	0.671187601444913	0	0	0.354	0.08
TCF4	1	0.666700706246435	0	0	0.9	0.649
MYOF	1	0.66408039098674	0	0	0.606	0.342
COL18A1	1	0.652693436002179	0	0	0.772	0.417
LOC106991313	1	0.652669052610119	0	0	0.623	0.378
PPP2R3A	1	0.649726108875586	0	0	0.817	0.627
TIMP3	1	0.649059686755487	0	0	0.41	0.158
OSBPL10	1	0.6488181777975	0	0	0.576	0.335
LAMA3	1	0.643629940673759	0	0	0.642	0.319
KIAA0754	1	0.6398986769764	0	0	0.474	0.185
FUT8	1	0.637785871312232	0	0	0.522	0.242
LOC101114082	1	0.632644950733051	0	0	0.899	0.66
FOXP2	1	0.627244131960181	0	0	0.418	0.162
RASSF9	1	0.623627119974076	0	0	0.504	0.235
LOC101102638	1	0.622194756702936	0	0	0.671	0.514
SH3RF1	1	0.622061500119687	0	0	0.665	0.444
TRABD2B	1	0.621641085985937	0	0	0.349	0.063
LAMB3	1	0.621574151367387	0	0	0.592	0.263
TRPS1	1	0.621064847323147	0	0	0.887	0.575
GEM	1	0.618889190521459	0	0	0.323	0.063
LRP6	1	0.616484432790827	0	0	0.653	0.441
DKK3	1	0.615229140941583	0	0	0.332	0.037
UACA	1	0.606074337480442	0	0	0.62	0.379
SYNPO2	1	0.604094170668565	0	0	0.538	0.279
NPNT	1	0.599060646201622	0	0	0.348	0.098
PDPN	1	0.59799613046118	0	0	0.363	0.144
CD59	1	0.595103008171101	0	0	0.641	0.362
FAM105A	1	0.594954732008856	0	0	0.299	0.047
ACSS3	1	0.594801432244328	0	0	0.709	0.465
RBBP8	1	0.594002743231747	0	0	0.645	0.362
CADM1	1	0.593100686490707	0	0	0.907	0.675
PHLDA1	1	0.591022753687157	3.07459553329581e-237	6.41237644424173e-233	0.366	0.195
TGFB2	1	0.59029784065068	0	0	0.455	0.193
CLSTN1	1	0.590172057715212	0	0	0.621	0.371
DACT1	1	0.589351557602721	0	0	0.329	0.045
PTPN14	1	0.589249533896826	0	0	0.921	0.772
PAM	1	0.58774493731967	0	0	0.687	0.361
LRIG3	1	0.585627949592437	0	0	0.503	0.254
ITGB6	1	0.583895894321753	0	0	0.44	0.153
SLC38A4	1	0.583078986400013	0	0	0.279	0.041
TMTC1	1	0.577914619997343	0	0	0.551	0.311
PTER	1	0.577354115522918	0	0	0.296	0.046
CADPS2	1	0.575645490540246	0	0	0.338	0.101
SLC35D1	1	0.573649241267084	0	0	0.474	0.277
STARD13	1	0.572491890511739	0	0	0.448	0.16
SHC3	1	0.564291908972299	0	0	0.308	0.064
AP1S2	1	0.554620070044743	0	0	0.447	0.207
MFAP2	1	0.554577468243106	0	0	0.434	0.102
DPYD	1	0.554200479525845	0	0	0.698	0.424
DACH1	1	0.552269939866646	0	0	0.906	0.546
SLC39A6	1	0.551935407947173	0	0	0.744	0.503
FRY	1	0.549630699097216	0	0	0.579	0.336
TRPV4	1	0.548612658135218	0	0	0.36	0.118
GLUL	1	0.545801070794655	0	0	0.778	0.55
KLK11	1	0.544182396694065	0	0	0.39	0.102
DISP1	1	0.540850441306521	1.39038853613238e-228	2.89979433095769e-224	0.421	0.256
DENND4C	1	0.538091396061249	6.37856137002198e-125	1.33031275933178e-120	0.54	0.481
SESN3	1	0.536072054251401	0	0	0.455	0.206
THSD1	1	0.534853933453295	0	0	0.386	0.12
PDGFD	1	0.53164274178793	0	0	0.612	0.367
BDNF	1	0.531508339971484	0	0	0.37	0.153
ARHGAP42	1	0.529385055771432	8.12138652341688e-289	1.69379637332383e-284	0.572	0.396
WLS	1	0.528685871016103	2.78364710052614e-299	5.80557439285732e-295	0.726	0.575
SAMD4A	1	0.526055765164205	0	0	0.386	0.157
LOXL1	1	0.525364738829035	0	0	0.415	0.151
CRISPLD1	1	0.525120742587806	0	0	0.329	0.068
FOS	1	0.522713505091315	3.68099560653466e-264	7.67708443698869e-260	0.944	0.935
SDC4	1	0.522228724043345	0	0	0.783	0.651
NRIP1	1	0.52137246062476	3.26588230738277e-138	6.8113241402775e-134	0.667	0.62
TAB2	1	0.520294757698703	7.92075174697556e-274	1.65195198434922e-269	0.599	0.465
KLHL29	1	0.519347793341355	0	0	0.367	0.141
LOC106991099	1	0.518904046351421	0	0	0.719	0.45
GJB6	1	0.517813565946591	0	0	0.63	0.311
LOC105608206	1	0.516772248385578	0	0	0.409	0.173
SUGCT	1	0.516099206876046	8.6998685541242e-297	1.81444458564814e-292	0.31	0.133
GPC6	1	0.514681365423884	0	0	0.321	0.129
LOC105611786	1	0.507780367371359	0	0	0.292	0.067
NR3C2	1	0.506663305925469	0	0	0.349	0.13
FYN	1	0.505296690853006	0	0	0.459	0.166
BICC1	1	0.50493692646379	0	0	0.547	0.235
COL17A1	1	0.504736311539336	0	0	0.943	0.585
CAMSAP2	1	0.50340374542386	2.49615009679148e-266	5.20597064186831e-262	0.65	0.528
GNB4	1	0.503043438621432	0	0	0.491	0.238
PPDPF	1	0.502858289587484	0	0	0.889	0.81
FLNB	1	0.502710511861679	2.38043001821707e-286	4.96462484599352e-282	0.633	0.448
KLF12	1	0.499370457007306	0	0	0.586	0.31
MYO1B	1	0.494870639843931	4.80108960132995e-245	1.00131524725337e-240	0.537	0.366
KITLG	1	0.494795715751793	0	0	0.375	0.158
ISOC1	1	0.492857130237213	1.63661880145864e-303	3.41333217232214e-299	0.562	0.405
KANK1	1	0.488781423196691	0	0	0.682	0.494
TUSC3	1	0.486551577273318	0	0	0.63	0.433
PAWR	1	0.486034066787048	1.34843614503757e-298	2.81229842409035e-294	0.755	0.638
TP63	1	0.48363338407111	0	0	0.949	0.801
PELI2	1	0.483446043433124	1.1766524251542e-283	2.45402629790159e-279	0.454	0.251
ETNK1	1	0.482910767743296	2.97219203522921e-94	6.19880370867403e-90	0.612	0.576
SPATS2L	1	0.481522349483231	2.63840866240081e-230	5.50266510630312e-226	0.547	0.398
APP	1	0.480626257697174	0	0	0.915	0.772
LOC105616898	1	0.477781141914635	0	0	0.49	0.288
CALD1	1	0.475847633160628	0	0	0.978	0.863
NFATC1	1	0.475404710382172	0	0	0.354	0.156
PCSK5	1	0.475045234211741	0	0	0.375	0.152
TGFBR1	1	0.473785631484881	6.56731062022255e-195	1.36967830295362e-190	0.612	0.496
SLC38A2	1	0.473570340554045	0	0	0.948	0.872
LGR5	1	0.468459364049697	0	0	0.503	0.179
LGR4	1	0.467419273338468	5.65813871933707e-280	1.18006141130494e-275	0.598	0.427
SH3PXD2A	1	0.466667078197738	6.24839377066571e-304	1.30316500481004e-299	0.698	0.555
LOC101114239	1	0.465398380997257	0	0	0.458	0.234
COL14A1	1	0.465242022896476	0	0	0.422	0.195
IL1R2	1	0.464879674785118	0	0	0.716	0.425
LOC101104808	1	0.463894865226726	1.7825551792871e-219	3.71769708192117e-215	0.356	0.183
BACH2	1	0.46386981851629	0	0	0.48	0.275
YPEL2	1	0.462630433877261	1.18577958968739e-150	2.47306191225203e-146	0.492	0.384
KRT8	1	0.459132187379806	0	0	0.28	0.051
IGF1R	1	0.454975577645745	1.9076264322636e-238	3.97854568712897e-234	0.717	0.596
TASP1	1	0.454793942671639	1.86840245098695e-243	3.89674015177838e-239	0.517	0.361
SAMD12	1	0.454336546328537	5.45848105213732e-206	1.13842080823376e-201	0.484	0.31
KIAA1217	1	0.453438134028172	0	0	0.777	0.582
ASAH2	1	0.453089780059787	0	0	0.273	0.087
LOC101108953	1	0.452997055257805	0	0	0.715	0.474
MXRA5	1	0.450007761360102	0	0	0.548	0.305
SEMA3C	1	0.448860926727095	0	0	0.57	0.281
GNMT	1	0.446731229007573	9.63995860703796e-112	2.01050976708384e-107	0.356	0.256
LPP	1	0.445942447233862	0	0	0.863	0.672
FST	1	0.445789508914747	1.59208442818716e-140	3.32045128342715e-136	0.282	0.159
DDR1	1	0.442982987921044	1.26745006436243e-289	2.64339385423428e-285	0.639	0.482
CDC42BPA	1	0.441222363796869	3.14567238458488e-180	6.56061432529022e-176	0.51	0.388
FZD1	1	0.440152354835633	0	0	0.348	0.145
IL1R1	1	0.439496585594546	1.53712920005359e-220	3.20583665963176e-216	0.46	0.289
PLXNA2	1	0.435800511947026	0	0	0.408	0.193
C12H1orf21	1	0.432222105484712	5.92461021881033e-168	1.23563670723508e-163	0.734	0.662
SOSTDC1	1	0.430055256517002	1.54231746703725e-231	3.21665730925289e-227	0.428	0.25
IL6ST	1	0.428406647904077	3.77160444927672e-265	7.86605823941153e-261	0.736	0.608
USP53	1	0.428296373729009	1.26136735466796e-92	2.6307077548955e-88	0.444	0.374
MYO1D	1	0.426193016495264	3.01026278154323e-224	6.27820405718655e-220	0.652	0.492
SLC26A7	1	0.424202644821983	5.03520614065023e-279	1.05014259269401e-274	0.333	0.154
CAV2	1	0.423738100164073	0	0	0.409	0.202
NR4A2	1	0.422536253353242	1.12837492531556e-234	2.35333874423814e-230	0.744	0.57
PTPRS	1	0.422409239869185	0	0	0.358	0.153
GJA1	1	0.422290062560281	0	0	0.906	0.657
ELL2	1	0.417066464896338	1.74446124392846e-210	3.6382483703372e-206	0.636	0.488
SVIL	1	0.416741681070302	3.70117936734761e-282	7.71917968854018e-278	0.361	0.173
LYPD6	1	0.416623902087588	2.12096012000117e-235	4.42347442627444e-231	0.316	0.156
LOC105616690	1	0.415338913854148	7.85647733590187e-250	1.63854691317569e-245	0.445	0.258
LOC101120052	1	0.415073478843316	0	0	0.825	0.631
LOC443411	1	0.414796959009869	0	0	0.765	0.58
AMOTL1	1	0.41206518306306	3.34782477680346e-215	6.98222335450129e-211	0.623	0.512
ID4	1	0.411331509292502	1.81894379390764e-207	3.79358917657378e-203	0.486	0.323
SMARCA1	1	0.411278059961448	6.95831295802962e-242	1.45122575052666e-237	0.332	0.158
MAML2	1	0.410568928439246	0	0	0.879	0.716
MAGI2	1	0.4102514479894	0	0	0.331	0.129
NEBL	1	0.410242702623688	6.0148026089982e-188	1.25444723213266e-183	0.522	0.385
TMTC4	1	0.409789590785644	2.21758251594229e-184	4.62499009524924e-180	0.367	0.229
NRP2	1	0.408703947770681	0	0	0.536	0.248
LOC105609630	1	0.407890640771714	4.80658958147368e-227	1.00246232311215e-222	0.563	0.398
MAML3	1	0.407668395206103	6.84516895056355e-202	1.42762843632953e-197	0.563	0.399
PDZRN3	1	0.405989545425796	5.25358015813396e-278	1.09568667778042e-273	0.573	0.347
ITGB4	1	0.404292903549697	6.63837762079474e-298	1.38450003659295e-293	0.516	0.301
SLC39A14	1	0.40418768545777	1.40847235394299e-155	2.9375099413835e-151	0.316	0.186
SCMH1	1	0.403064518043018	8.06966139869624e-214	1.68300858131209e-209	0.348	0.187
BBX	1	0.403008511587818	1.39030855601894e-179	2.8996275244331e-175	0.68	0.594
NBEA	1	0.402844961133926	0	0	0.373	0.148
JMJD1C	1	0.40253463843225	2.13658255470975e-94	4.45605657610265e-90	0.85	0.877
AKT3	1	0.402118551557099	0	0	0.448	0.212
CLIP4	1	0.400006110225502	6.87306558581004e-213	1.43344655857654e-208	0.347	0.194
SEMA5A	1	0.398585546156839	1.06145538085634e-306	2.21377134231399e-302	0.755	0.505
ITGB8	1	0.397479704343117	1.35726847699852e-159	2.83071913562812e-155	0.373	0.232
NDUFA4L2	1	0.397198266985145	0	0	0.29	0.094
RDX	1	0.396537532002896	2.63838885773652e-270	5.50262380169529e-266	0.542	0.338
GCLM	1	0.396256432696902	4.36898580925544e-145	9.11195680378314e-141	0.397	0.283
MLLT3	1	0.393935010132635	3.74677530737041e-147	7.81427458105172e-143	0.457	0.323
MITF	1	0.392226575970456	1.513314576604e-124	3.15616888096531e-120	0.53	0.428
BCL2	1	0.391167280461307	1.31038966715549e-213	2.73294868981948e-209	0.369	0.207
NCOA1	1	0.390673012257974	1.66576852387241e-144	3.47412683338829e-140	0.603	0.525
NOD1	1	0.389496730954662	1.95041285385188e-208	4.06778104799348e-204	0.284	0.139
LITAF	1	0.388655980576705	1.27781322345516e-162	2.66500725883807e-158	0.479	0.34
SMARCAD1	1	0.388438084158628	6.14106730896262e-173	1.28078099795724e-168	0.434	0.299
AUH	1	0.385872522116376	1.36413109985682e-162	2.84503182186138e-158	0.638	0.559
LAP3	1	0.385102584402314	1.36838339385957e-273	2.85390040623353e-269	0.631	0.478
ARHGEF10	1	0.383496076231827	1.6209036192536e-230	3.38055658831532e-226	0.355	0.191
TIMP2	1	0.381304922210254	0	0	0.586	0.18
LOC105605515	1	0.3803813936154	6.26089246913939e-152	1.30577173336371e-147	0.58	0.486
KRT7	1	0.379613134621198	0	0	0.274	0.058
ARID5B	1	0.378095112844319	7.83367858395478e-229	1.63379200546961e-224	0.794	0.704
JUNB	1	0.377891840992277	4.72156850079878e-91	9.84730326526594e-87	0.879	0.916
HSPA4L	1	0.375791707814521	1.19312433110482e-193	2.48838010495221e-189	0.644	0.521
BTG2	1	0.375194161511777	1.16228047958182e-21	2.42405216821585e-17	0.582	0.618
RAB6A	1	0.374626699020358	2.03591847283155e-125	4.24611156693749e-121	0.644	0.598
RAMP1	1	0.374296320211495	0	0	0.273	0.093
MTUS1	1	0.374161514151214	2.78388549431105e-194	5.80607158693513e-190	0.35	0.196
TPT1	1	0.373755261175742	0	0	0.993	0.988
LRP12	1	0.372919767887795	2.85468726218363e-179	5.95373575401017e-175	0.656	0.541
CALCOCO1	1	0.37179828807033	6.70485178635558e-197	1.39836388856232e-192	0.373	0.225
DLL1	1	0.371622920116333	1.37130369753206e-258	2.85999099157286e-254	0.348	0.167
LOC101104859	1	0.370898517861543	1.31176067797846e-131	2.73580806999188e-127	0.28	0.165
PTPN3	1	0.369135631642074	1.9056230534318e-127	3.97436744023737e-123	0.535	0.451
PPP3CA	1	0.368682551572558	4.13334148941489e-194	8.6204970103237e-190	0.678	0.58
RTN4IP1	1	0.366891075563531	2.67531986605626e-198	5.57964711264693e-194	0.402	0.254
BAZ2B	1	0.366284857828055	1.29843043046452e-145	2.70800650577681e-141	0.697	0.627
POF1B	1	0.365364450190468	1.11389933811694e-278	2.32314845957669e-274	0.347	0.162
CDK14	1	0.363617346793349	3.39641167879705e-220	7.08355619729912e-216	0.449	0.266
CLEC16A	1	0.362522669752179	3.50804520855908e-95	7.31637908697083e-91	0.497	0.434
GCLC	1	0.362143010824605	6.61496515503592e-135	1.37961713273429e-130	0.442	0.325
STOM	1	0.36083931336854	1.65672214641378e-171	3.45525970856059e-167	0.48	0.34
LOC105609910	1	0.360810389056561	6.97336743886806e-208	1.45436551305032e-203	0.29	0.139
GSTM3	1	0.359970584276366	6.72626906860155e-263	1.40283067694754e-258	0.655	0.452
PLPP1	1	0.359657675943605	1.04176035058982e-19	2.17269538719012e-15	0.473	0.474
RBMS2	1	0.35903064454816	6.08177683949508e-151	1.26841537764509e-146	0.473	0.352
CGNL1	1	0.357033276549787	5.84684000770126e-139	1.21941695200618e-134	0.363	0.228
RNF122	1	0.356051178608081	1.06015905892429e-143	2.21106773329251e-139	0.289	0.161
LOC101113860	1	0.355379384658424	7.5112627691081e-169	1.56654896312518e-164	0.277	0.148
STK38L	1	0.355110576298666	1.35434728795003e-79	2.82462670374858e-75	0.62	0.572
IGFBP7	1	0.354025088037742	8.22436620893091e-279	1.71527381653463e-274	0.279	0.115
PKIA	1	0.353324254925191	6.78143147197184e-191	1.41433534779445e-186	0.364	0.207
CLK1	1	0.353272915999446	5.42736575400892e-240	1.1319314016561e-235	0.81	0.754
FIBIN	1	0.352655568840074	0	0	0.254	0.068
LAPTM4A	1	0.349421487263563	0	0	0.899	0.87
ARHGEF12	1	0.348518031674339	8.77874810200445e-147	1.83089570415405e-142	0.772	0.731
SREK1	1	0.347966321087828	6.34261274844393e-66	1.32281531481547e-61	0.638	0.649
EPB41L4A	1	0.346735083479918	6.85740598594512e-105	1.43018059242871e-100	0.473	0.387
FLRT2	1	0.342937554309222	1.73698169758789e-216	3.62264902848931e-212	0.5	0.312
TMEM57	1	0.342169035955022	4.20967286368749e-96	8.77969372450663e-92	0.489	0.433
PBX1	1	0.341259324914169	1.7645786665121e-154	3.68020526687763e-150	0.432	0.285
FAM129A	1	0.340949111506788	0	0	0.705	0.311
RIN2	1	0.33967110679247	3.63934707640753e-153	7.59022226255554e-149	0.571	0.459
PSAT1	1	0.339183293485935	2.9260189319867e-166	6.10250508455145e-162	0.386	0.25
ADAMTS1	1	0.337994307955092	1.19682939244191e-48	2.49610738087685e-44	0.331	0.25
GHR	1	0.337244159603035	5.12962777666351e-257	1.06983516910094e-252	0.414	0.218
PCSK6	1	0.336228895709441	1.23835433324453e-100	2.5827117974148e-96	0.278	0.181
LRRFIP1	1	0.335634776507648	5.06071619022453e-226	1.05546296863323e-221	0.8	0.723
SERPINH1	1	0.335095544881772	1.80156921889607e-239	3.75735276292964e-235	0.569	0.364
CSPG4	1	0.333486334274226	1.18451366024044e-239	2.47042168979747e-235	0.289	0.13
FEZ2	1	0.33215214043181	1.40115313976849e-127	2.92224498830117e-123	0.342	0.234
CPQ	1	0.331647625220624	8.06261391466404e-151	1.68153875804233e-146	0.388	0.255
AFF4	1	0.331312014792527	6.56120826145629e-121	1.36840559500932e-116	0.75	0.748
CACHD1	1	0.330142355036664	2.66380634531379e-129	5.55563451378644e-125	0.552	0.444
PARM1	1	0.329778873241556	3.29997426671018e-187	6.88242633065075e-183	0.327	0.172
TAX1BP3	1	0.329344704466599	3.49872396954401e-142	7.29693871088099e-138	0.561	0.462
LOC101107401	1	0.327816556150012	0	0	0.304	0.107
YPEL3	1	0.326798580908918	4.17796674926084e-158	8.7135674522584e-154	0.482	0.358
LMO1	1	0.326149752931654	1.36275186215722e-294	2.84215528371509e-290	0.28	0.111
UBE2E3	1	0.326014664213272	1.19257120723226e-112	2.4872265098036e-108	0.552	0.488
ALDH18A1	1	0.325304656204449	1.80410672723531e-137	3.76264499032196e-133	0.276	0.164
USP25	1	0.325151966965202	3.31183317770538e-85	6.90715927542234e-81	0.513	0.453
TMEM150C	1	0.324952100824327	2.41777504730746e-215	5.04251163866444e-211	0.286	0.132
RHOBTB3	1	0.322484031338141	1.31141803939891e-153	2.73509346297036e-149	0.445	0.315
SNX6	1	0.322340998386647	1.99676425335697e-90	4.16445152680129e-86	0.501	0.455
ATF5	1	0.32197320870397	3.76341303677879e-144	7.84897422950585e-140	0.33	0.205
LOC101115805	1	0.321055924517699	3.31172737037796e-282	6.90693860366027e-278	0.25	0.094
KRT5	1	0.320956357220973	0	0	0.989	0.784
LOC101103097	1	0.320032407483037	0	0	0.96	0.946
ACAT1	1	0.319981695531659	1.21990785658929e-139	2.54423982570263e-135	0.578	0.487
ATF3	1	0.319708133454641	1.57457984438534e-52	3.28394372345007e-48	0.802	0.811
ISPD	1	0.319551674184562	4.6916477207235e-103	9.78490048634094e-99	0.49	0.402
ARL15	1	0.319250113686172	0	0	0.785	0.607
VSNL1	1	0.319155170986487	1.79553322730283e-205	3.74476409886279e-201	0.266	0.122
SHISA2	1	0.316737159978724	0	0	0.347	0.133
RNF19A	1	0.316301271678853	1.21361409478497e-95	2.53111355608353e-91	0.662	0.627
WWTR1	1	0.315274429512332	5.3311822396741e-163	1.11187136790643e-158	0.682	0.565
MPZL2	1	0.314703072337611	2.33530716858877e-107	4.87051663080873e-103	0.564	0.506
PFDN5	1	0.312740657512935	7.84238808786913e-202	1.63560845960598e-197	0.839	0.824
MATN2	1	0.310841837256571	6.09906070187763e-224	1.2720200999836e-219	0.37	0.194
ARHGAP24	1	0.310209579590697	0	0	0.576	0.26
DHRS3	1	0.308665526527707	6.62208186476005e-164	1.38110139371436e-159	0.391	0.249
LYNX1	1	0.308348422968211	5.33950033363906e-125	1.11360618958376e-120	0.408	0.298
ZYX	1	0.306830843949362	7.22943173627273e-122	1.50777028291704e-117	0.592	0.514
LOC105605507	1	0.306682276317766	1.21957479537241e-100	2.54354519322869e-96	0.495	0.382
RIC1	1	0.306449348671892	7.36582236115179e-78	1.53621591164182e-73	0.56	0.524
DLG1	1	0.304698111537938	1.27776339846488e-119	2.66490334383835e-115	0.702	0.669
G0S2	1	0.303551485074512	4.85901935860501e-259	1.01339707743066e-254	0.321	0.144
FBXW7	1	0.303480907620791	2.53141305682326e-68	5.27951507131058e-64	0.676	0.676
TMEFF1	1	0.303400411443687	6.43150493540381e-124	1.34135466932782e-119	0.26	0.148
FTO	1	0.303034534507606	2.1361214860149e-91	4.45509497123268e-87	0.578	0.519
TSPAN6	1	0.302283377614728	6.68833314417314e-64	1.39491876054875e-59	0.341	0.279
RAB30	1	0.30207223709416	3.6839975775697e-167	7.68334534777937e-163	0.278	0.144
ACTN1	1	0.301346118594632	1.29524320377445e-185	2.70135922579198e-181	0.675	0.522
NEK7	1	0.301109135273193	4.02684330442442e-61	8.39838439570756e-57	0.449	0.41
PCMTD2	1	0.29836818019163	7.67500978243517e-95	1.60070004022468e-90	0.416	0.331
SPRED1	1	0.295935530425746	2.80063536273085e-135	5.84100511251147e-131	0.566	0.455
SKAP2	1	0.295877470112832	1.95611836753361e-156	4.0796804673281e-152	0.36	0.217
PLD3	1	0.295859715576283	6.72238550316171e-89	1.40202072053941e-84	0.311	0.226
LOC106991518	1	0.294675646039574	2.47175412404118e-94	5.15509040110028e-90	0.396	0.301
SPARC	1	0.294352641707078	0	0	0.903	0.581
PALMD	1	0.294295915350913	1.76844578037015e-145	3.68827051953999e-141	0.679	0.548
DAP	1	0.292465800766666	9.03646083601854e-76	1.88464427196003e-71	0.386	0.318
LOC105616415	1	0.292080464368083	3.72563525224716e-62	7.77018488208668e-58	0.324	0.25
SERTAD4	1	0.291674564449009	5.24245471256427e-79	1.0933663548524e-74	0.475	0.407
SUCO	1	0.291605123499546	1.35979163163654e-42	2.83598142694116e-38	0.463	0.447
CCNI	1	0.291534640521706	3.258781169363e-141	6.79651400682346e-137	0.647	0.571
ATP1A1	1	0.291111758872441	7.80479557930635e-123	1.62776816602013e-118	0.682	0.615
CD55	1	0.289309167872854	0	0	0.453	0.232
STX6	1	0.287668635998064	2.37409795622528e-54	4.95141869750345e-50	0.398	0.348
VDR	1	0.287331767859886	7.10964231175679e-124	1.48278700054e-119	0.385	0.264
DZIP1	1	0.286799096721493	1.21000746294274e-86	2.52359156471337e-82	0.334	0.246
FNDC3B	1	0.286370448779578	3.6598604383073e-137	7.6330049301337e-133	0.588	0.459
RUNX1	1	0.285990814662591	1.47431294285313e-128	3.07482707361449e-124	0.765	0.671
TIAM1	1	0.285922760398027	1.02644566242859e-181	2.14075507356106e-177	0.851	0.764
SMAD1	1	0.284283482440923	1.19524452224878e-78	2.49280197560206e-74	0.514	0.441
ZNF280D	1	0.283634585141266	1.96333204009791e-63	4.0947253028282e-59	0.411	0.348
PSIP1	1	0.283533080570887	3.56373928298415e-66	7.43253464859174e-62	0.462	0.41
COL5A2	1	0.283054008052733	0	0	0.617	0.264
SWAP70	1	0.282516416122226	4.11494102859021e-188	8.58212100922775e-184	0.512	0.347
UBL3	1	0.281830848287099	8.50912031538891e-96	1.77466213297751e-91	0.493	0.419
BACH1	1	0.28115130169761	1.75320882351932e-67	3.6564923223319e-63	0.399	0.337
ZBTB44	1	0.279776852403689	9.44859100058266e-72	1.97059813908152e-67	0.41	0.344
INADL	1	0.279064600554417	1.24170608773988e-80	2.58970221659028e-76	0.615	0.587
LOC101112542	1	0.276881975076162	2.84169891448673e-89	5.92664725605352e-85	0.633	0.593
NDEL1	1	0.276740755876004	9.45105745408544e-27	1.97111254262406e-22	0.623	0.67
ZBTB16	1	0.276634328823058	1.69547008300861e-148	3.53607240512275e-144	0.476	0.314
COL7A1	1	0.275436824165641	1.0072366582255e-150	2.10069277439511e-146	0.273	0.145
NRBP1	1	0.275267149509963	4.77132537533693e-72	9.9510762028027e-68	0.532	0.51
GRHL2	1	0.274979568296003	2.42411165231407e-55	5.05572726206622e-51	0.46	0.413
AES	1	0.274922645586882	4.7209003734126e-104	9.84590981878932e-100	0.606	0.562
S100A13	1	0.273622407686616	4.77836573215615e-139	9.96575957098486e-135	0.403	0.27
RSU1	1	0.273164390806579	1.18231744734956e-79	2.46584126819224e-75	0.488	0.422
IDH1	1	0.273044782694696	8.24344479075079e-129	1.71925284555898e-124	0.517	0.392
MAP1B	1	0.272712761297853	5.2637541195843e-166	1.0978085591805e-161	0.258	0.123
CLASP1	1	0.272476463304156	2.50753698172393e-65	5.22971912908342e-61	0.473	0.43
CREM	1	0.271676532266011	1.1546552265584e-228	2.40814894051019e-224	0.577	0.4
HERC4	1	0.270947124264685	6.03142486402269e-46	1.25791396964057e-41	0.609	0.617
PPP1R3C	1	0.269663126844251	5.4580694944649e-103	1.1383349737656e-98	0.25	0.148
SH3RF2	1	0.269649798643041	6.49526421584567e-25	1.35465230485677e-20	0.327	0.297
TMEM117	1	0.269084738857429	6.25742889183811e-102	1.30504936968176e-97	0.569	0.439
PARVA	1	0.268630986491017	9.94666216755576e-76	2.07447586166543e-71	0.33	0.24
STIM2	1	0.267335722808658	8.37098371411875e-41	1.74585236341661e-36	0.311	0.264
EID1	1	0.26729488126536	6.44225880740084e-89	1.34359749687152e-84	0.502	0.438
MPP5	1	0.267280432629261	1.94565693984336e-50	4.0578621137373e-46	0.308	0.252
PDS5B	1	0.265519036859242	4.74666371484207e-46	9.89964184367462e-42	0.503	0.479
S100A10	1	0.265168145025209	1.28092317072072e-251	2.67149336485513e-247	0.953	0.834
NDFIP2	1	0.263981874124343	8.25290301674947e-54	1.72122545317327e-49	0.741	0.759
RPL23A	1	0.263887753636801	1.32212442054841e-247	2.75742269149576e-243	0.944	0.934
LARGE	1	0.260308585752553	3.07225249301936e-42	6.40748979944119e-38	0.251	0.195
STRN	1	0.259625787267989	6.17254891911745e-25	1.28734680257114e-20	0.451	0.458
XPR1	1	0.259162312356521	7.21006436681243e-28	1.5037310243424e-23	0.544	0.536
ADIRF	1	0.257430680552529	2.33292988227108e-137	4.86555856246456e-133	0.395	0.245
MOXD1	1	0.257429575619277	2.49472973763539e-148	5.20300834081236e-144	0.369	0.217
CASD1	1	0.257086226227244	1.6474305028167e-71	3.43588105667451e-67	0.274	0.192
METTL15	1	0.257059682165691	2.47380841524631e-35	5.15937483083771e-31	0.337	0.29
DTNB	1	0.254995470378761	3.35124905612192e-77	6.98936503144787e-73	0.353	0.263
SOCS5	1	0.254126476645485	4.00984196884405e-69	8.36292641022114e-65	0.255	0.173
KIAA0040	1	0.254019873596086	7.85731136493609e-111	1.63872085827107e-106	0.26	0.155
FAT2	1	0.253681967927058	1.67207561471869e-64	3.48728090205729e-60	0.349	0.276
ARHGAP5	1	0.252370484815607	2.5797229460544e-68	5.38027017629105e-64	0.659	0.654
MYO5B	1	0.252151256585025	2.74416512160475e-59	5.72323077761887e-55	0.331	0.262
COL4A1	1	0.25165035946399	6.09360549661324e-228	1.27088236237366e-223	0.339	0.164
ITGA6	1	0.250822837518503	2.61131578416017e-180	5.44616019944446e-176	0.701	0.518
FERMT2	1	0.250779025911073	3.5330264032219e-83	7.36847986655959e-79	0.499	0.405
ALDH2	1	0.250692221462715	1.34110952339314e-94	2.79701802198874e-90	0.583	0.476
SIRT1	1	0.250393332109313	2.25009967327257e-21	4.69280787857726e-17	0.434	0.436
CCPG1	1	0.249718053708695	1.02364131070153e-59	2.13490631759912e-55	0.47	0.431
SGK3	1	0.24953573939886	7.14595609864879e-84	1.49036060393419e-79	0.655	0.607
NGFRAP1	1	0.248233595416636	5.7316858330347e-95	1.19540039733772e-90	0.298	0.201
MAP4K5	1	0.24764865391401	1.3459615727145e-15	2.80713745605337e-11	0.436	0.459
ATP6V0A2	1	0.247448811298827	3.89255205274081e-40	8.11830656119623e-36	0.279	0.232
STAT3	1	0.247087989823144	8.84226439660208e-57	1.84414266255533e-52	0.515	0.455
RBFOX2	1	0.245792619076951	9.82458210278296e-56	2.04901484335641e-51	0.503	0.455
ARL13B	1	0.24470106908105	3.37007834525093e-61	7.02863539685533e-57	0.327	0.255
SFXN1	1	0.244292415714963	2.50778588002409e-32	5.23023823137823e-28	0.37	0.337
IER3	1	0.244062519798485	1.24619497296931e-108	2.59906423562479e-104	0.824	0.747
CCDC88A	1	0.243823608148322	2.99378637878974e-77	6.24384087160389e-73	0.41	0.311
MAT2A	1	0.243016400220975	3.89175546193148e-88	8.1166451914043e-84	0.563	0.499
FXYD3	1	0.242273531202485	7.59141239853911e-218	1.58326496983932e-213	0.942	0.637
NUDT2	1	0.242184169925066	2.61580986806564e-50	5.45553306083769e-46	0.357	0.31
LOC101112223	1	0.242062533525589	2.10147251456865e-77	4.38283107638438e-73	0.4	0.321
EMP3	1	0.239609778283624	2.84198866726684e-222	5.92725156445173e-218	0.45	0.248
MIB1	1	0.239494122738979	3.61153667537341e-57	7.53222089015878e-53	0.481	0.441
SEMA6A	1	0.239008984472516	2.73585288783582e-111	5.70589478287039e-107	0.369	0.24
BMPR1A	1	0.238978943827485	7.64798071884988e-73	1.59506285872333e-68	0.691	0.661
BNC1	1	0.238926687934043	2.59329250859263e-83	5.4085708559208e-79	0.272	0.18
RNF145	1	0.237755705888511	1.39099909742477e-57	2.9010677175891e-53	0.489	0.434
GLTP	1	0.237548942610905	9.68336788000413e-106	2.01956320505366e-101	0.56	0.468
MAP3K4	1	0.237154065682239	1.42617873941442e-24	2.97443837892271e-20	0.344	0.328
MAN2A1	1	0.23638896187673	2.27159264115563e-71	4.73763361239419e-67	0.615	0.582
FTL	1	0.235999968719311	3.93122358994935e-74	8.19895991919836e-70	0.786	0.762
NDFIP1	1	0.235871100460941	5.03239214251495e-94	1.04955570524292e-89	0.672	0.651
HIP1	1	0.234555359777438	7.19715279143562e-125	1.50103818618181e-120	0.251	0.135
APLP2	1	0.233693307856096	1.15211801169433e-143	2.4028573251897e-139	0.768	0.693
EPAS1	1	0.232281191755958	4.70680554011986e-68	9.81651363447399e-64	0.42	0.327
DUSP10	1	0.231215547442363	3.89565892146171e-123	8.12478624660053e-119	0.252	0.136
CDC5L	1	0.231182049385112	3.66671097552836e-59	7.64729241056194e-55	0.59	0.592
C1H21orf91	1	0.229911640575052	2.19262987014002e-63	4.57294885716403e-59	0.596	0.564
RNF7	1	0.229787366939383	2.46262076045533e-55	5.13604185800565e-51	0.551	0.556
TCF12	1	0.229562704040241	1.44489537041325e-131	3.01347378453388e-127	0.886	0.85
LOC101104348	1	0.229022423479302	1.7838151701419e-132	3.72032491884794e-128	0.907	0.87
ERBB2IP	1	0.228730643538472	7.1833198755528e-55	1.49815319324529e-50	0.685	0.688
TMEM108	1	0.227863505527953	1.2174270307214e-73	2.53906581527256e-69	0.466	0.365
EFEMP1	1	0.227719401909914	0	0	0.442	0.185
COL4A6	1	0.227649060380701	9.40799628191187e-38	1.96213170455554e-33	0.343	0.285
GABARAPL2	1	0.227543811685859	1.04286452748414e-82	2.17499825852092e-78	0.69	0.685
RPS27	1	0.226698597719329	1.01552868180985e-157	2.11798661878263e-153	0.957	0.949
ZNF652	1	0.226434952598903	1.75749400794664e-75	3.66542950297352e-71	0.279	0.187
GABARAPL1	1	0.226135542876651	3.41491656247915e-57	7.12214998270652e-53	0.425	0.371
DDX17	1	0.226061107087322	1.61392793950138e-114	3.36600811062408e-110	0.834	0.833
TNS4	1	0.225453552232434	1.98860426284666e-141	4.14743305059298e-137	0.633	0.466
IL20RA	1	0.224770375715773	7.20527354363954e-148	1.50273185026146e-143	0.382	0.225
LOC101122413	1	0.224692321594298	1.82730540831596e-65	3.81102815958376e-61	0.322	0.24
SMARCA2	1	0.224642948683917	1.74473223173725e-64	3.63881354251121e-60	0.455	0.383
C25H10orf107	1	0.22448323899777	4.94186144296494e-37	1.03067462254477e-32	0.329	0.273
OTUD7B	1	0.224213826077022	5.65581321137188e-30	1.17957640336372e-25	0.281	0.237
MLF1	1	0.223681099428582	1.83279307592893e-25	3.82247323915738e-21	0.36	0.333
LOC101107232	1	0.223520688276664	2.93065955503654e-46	6.11218356798421e-42	0.386	0.339
RPS11	1	0.222785381702623	1.00900672039575e-234	2.10438441605738e-230	0.981	0.975
NFIX	1	0.222360730188638	1.20759454203745e-59	2.5185591768733e-55	0.39	0.317
MB21D2	1	0.219970414836064	2.49808550239389e-77	5.21000712379269e-73	0.311	0.221
MACF1	1	0.219761829902677	9.80317126097051e-172	2.04454939818801e-167	0.937	0.876
TAF7	1	0.219395134274781	2.07018602363578e-32	4.31757997089477e-28	0.414	0.401
WDR92	1	0.218780269730767	0.000136067772371645	1	0.495	0.552
CCDC50	1	0.218569179693037	8.11739335532976e-55	1.69296355818757e-50	0.311	0.245
TMEM106B	1	0.218388710453011	3.75828605247997e-33	7.83828139105224e-29	0.332	0.297
TCF7L2	1	0.217874363766038	1.73347897478124e-133	3.61534374980375e-129	0.675	0.555
MBNL1	1	0.21781228747272	2.09893395327814e-118	4.37753665295689e-114	0.937	0.916
TNKS	1	0.21722324643267	2.06439753121405e-44	4.30550749110001e-40	0.537	0.523
LUZP1	1	0.216295143234557	1.10930178953101e-33	2.31355981224587e-29	0.58	0.583
NENF	1	0.215145791513303	4.51422638600818e-45	9.41487055065866e-41	0.505	0.48
MDFIC	1	0.214854429621144	1.44565778077951e-65	3.01506386759376e-61	0.377	0.288
CIR1	1	0.214830944929802	8.19011655810394e-31	1.70813070935816e-26	0.383	0.364
UBE2E2	1	0.214612003100257	3.44797803902162e-65	7.19110299818349e-61	0.367	0.274
CCNG1	1	0.21386792177992	5.04706375262702e-58	1.05261561624789e-53	0.484	0.432
DIS3L2	1	0.213519591873639	1.41184484346414e-21	2.94454360552882e-17	0.353	0.337
CLIC4	1	0.213059619064454	7.99901702854284e-208	1.66827499147289e-203	0.901	0.785
HS2ST1	1	0.212933130112192	5.33109610170801e-40	1.11185340297222e-35	0.532	0.494
RPL31	1	0.212869653775181	2.89045706162287e-242	6.02833724772065e-238	0.976	0.972
RPL35A	1	0.212385536576444	1.07865335734902e-111	2.24963944208712e-107	0.911	0.903
HIPK3	1	0.212317327744099	5.53137012868427e-51	1.15362255403839e-46	0.619	0.619
ABCA1	1	0.212314512011659	1.05144553150403e-31	2.19289480050479e-27	0.616	0.597
SPRED2	1	0.210186230135057	1.01250411626691e-50	2.11167858488627e-46	0.414	0.34
ERGIC2	1	0.209854381853805	2.03102137212346e-44	4.23589817370068e-40	0.596	0.613
SOCS2	1	0.209685031539288	5.39402040160486e-47	1.12497689495871e-42	0.264	0.198
PLPP2	1	0.209599651255913	1.72269190593536e-53	3.59284623901879e-49	0.253	0.186
KNDC1	1	0.208521671729937	3.19426551339105e-224	6.66196015472837e-220	0.955	0.876
BRMS1L	1	0.208303127389262	6.20702851580733e-21	1.29453786725678e-16	0.296	0.272
PHF21A	1	0.208073649065037	6.15337013393721e-30	1.28334687513394e-25	0.514	0.498
CDK8	1	0.207399652693976	3.67445281040401e-12	7.66343878137861e-08	0.258	0.249
CDH1	1	0.206275741211815	1.28633727755092e-79	2.6827850260602e-75	0.801	0.722
ALS2	1	0.2058597896469	8.80066561224579e-29	1.83546682008998e-24	0.294	0.252
STK3	1	0.204626588673463	5.72303881310299e-38	1.19359697486076e-33	0.547	0.54
SVBP	1	0.204450709084322	3.10625869601512e-48	6.47841313640913e-44	0.328	0.267
PTPN21	1	0.203890333974292	1.6938071543291e-40	3.53260420106877e-36	0.331	0.275
MFHAS1	1	0.203444315759432	7.74371592917624e-37	1.615029394189e-32	0.412	0.363
RPS3A	1	0.202905118201136	1.21054266648447e-151	2.52470778522001e-147	0.973	0.961
PON3	1	0.20253654765702	3.07498749329256e-94	6.41319391601096e-90	0.367	0.246
NCSTN	1	0.202119012390139	4.75133049154589e-19	9.90937487316811e-15	0.257	0.236
ANO6	1	0.202005734793034	2.28500492846817e-74	4.76560627881322e-70	0.635	0.564
IRF2	1	0.201985286458377	1.8834821091475e-45	3.92819028683803e-41	0.385	0.328
RBP1	1	0.201931146182918	5.2503908364952e-93	1.09502151285944e-88	0.6	0.481
GPHN	1	0.201012753661111	1.05628094771013e-57	2.20297954454424e-53	0.707	0.687
TEAD1	1	0.201011810142084	1.08829169384944e-35	2.2697411566924e-31	0.519	0.495
KANSL1L	1	0.200944651763486	1.08968345765376e-30	2.27264381928269e-26	0.335	0.289
PRDM2	2	9.23685571795341e-05	0.00142926726290197	1	0.515	0.486
AQP3	2	1.61412330027263	0	0	0.847	0.363
KRT1	2	1.55326259971048	0	0	0.893	0.272
KRT17	2	1.48963104158436	0	0	0.967	0.689
KRT10	2	1.36948100950861	0	0	0.936	0.548
LOC101113251	2	1.21584137541891	0	0	0.573	0.083
DMKN	2	1.1331199113569	0	0	0.932	0.419
LOC101113341	2	1.09189289429735	0	0	0.78	0.266
LOC105616444	2	1.08706844388452	0	0	0.614	0.188
SBSN	2	1.05416721826519	0	0	0.921	0.368
GSTA1	2	1.04912389050618	0	0	0.553	0.103
LY6D	2	1.04733998419495	0	0	0.685	0.261
KRTDAP	2	0.995028940229963	0	0	0.744	0.218
KRT79	2	0.99396611314077	5.88524791666203e-297	1.22742730549903e-292	0.445	0.212
LYPD3	2	0.979309620752428	0	0	0.86	0.35
DSC1	2	0.971429949598336	0	0	0.859	0.273
LOC101104705	2	0.968578202787315	0	0	0.822	0.288
THEM5	2	0.961026132397613	0	0	0.634	0.165
FABP5	2	0.95289981715517	0	0	0.862	0.531
GPX2	2	0.943199953810133	0	0	0.664	0.169
SERPINB5	2	0.912809220457067	0	0	0.941	0.579
DSG1	2	0.909729154060206	0	0	0.967	0.597
S100A2	2	0.872258976337803	0	0	0.992	0.867
TMPRSS4	2	0.857622611029289	0	0	0.773	0.199
CSTB	2	0.85424290735603	0	0	0.97	0.807
SERPINB10	2	0.837944130415247	0	0	0.673	0.183
EMP1	2	0.83764516351392	0	0	0.97	0.717
CCND1	2	0.836307369394887	0	0	0.885	0.592
EPHA4	2	0.826587483107831	0	0	0.879	0.524
TMSB4X	2	0.800795259237688	0	0	0.997	0.968
LOC101111992	2	0.798213007374643	0	0	0.991	0.849
AREG	2	0.794363682891983	0	0	0.508	0.191
LOC101116141	2	0.790684177664325	0	0	0.414	0.101
ID1	2	0.772859662865467	0	0	0.773	0.536
FXYD3	2	0.754839352517371	0	0	0.983	0.638
LOC101119591	2	0.750840352211532	0	0	0.56	0.128
LOC101114849	2	0.746596923543779	0	0	0.964	0.837
HAMP	2	0.723350465692239	0	0	0.266	0.064
ATP6V1B1	2	0.71078870200252	0	0	0.631	0.161
ATP1B3	2	0.700635623257338	0	0	0.977	0.842
LOC101108147	2	0.695535474634056	0	0	0.566	0.182
SFN	2	0.691928503907067	0	0	0.963	0.682
CD44	2	0.679799446512571	0	0	0.963	0.798
LOC101112249	2	0.672152769897811	0	0	0.998	0.885
LOC101102105	2	0.642016511187849	0	0	0.345	0.118
LOC101116002	2	0.639541789803582	0	0	0.675	0.288
PLS3	2	0.637664894708803	0	0	0.798	0.53
PERP	2	0.636727668432394	0	0	0.991	0.874
SYNE2	2	0.631298316143394	0	0	0.979	0.776
GAREM1	2	0.628138046394356	0	0	0.688	0.378
S100A11	2	0.617933976007077	0	0	0.983	0.855
JUP	2	0.615973716168378	0	0	0.958	0.711
CAPNS2	2	0.613555379014108	0	0	0.691	0.34
DNAJC12	2	0.612177144534233	0	0	0.523	0.176
TACSTD2	2	0.610658305826666	0	0	0.876	0.551
HSPA6	2	0.610095727061396	2.33968785615873e-174	4.87965299280465e-170	0.552	0.366
POU2F3	2	0.609435257943895	0	0	0.583	0.196
SLIT2	2	0.608522356143367	0	0	0.688	0.364
CLIC1	2	0.600792575809648	0	0	0.91	0.679
NOV	2	0.592329434829813	0	0	0.482	0.196
BBOX1	2	0.581541862473606	0	0	0.459	0.11
EHF	2	0.573096022173964	0	0	0.586	0.21
ZFPM2	2	0.572770523543458	0	0	0.39	0.135
RBP1	2	0.567910800114863	0	0	0.782	0.468
LOC101110195	2	0.566743693056853	0	0	0.637	0.24
TSHZ2	2	0.562710026912944	0	0	0.824	0.431
ALDH3A2	2	0.559558749486416	0	0	0.742	0.42
SLC16A6	2	0.550041083495646	0	0	0.527	0.218
HSPB1	2	0.549787649361017	0	0	0.982	0.877
MYO1E	2	0.546488711088198	0	0	0.886	0.68
ACTG1	2	0.54488298362825	0	0	0.995	0.968
MOXD1	2	0.544699746530238	0	0	0.527	0.206
DSP	2	0.544301498803911	0	0	0.983	0.809
KRT5	2	0.542892431385439	0	0	0.936	0.792
LOC101106291	2	0.541181769016692	0	0	0.353	0.052
BHLHE40	2	0.534606357483989	0	0	0.824	0.547
KRT77	2	0.527986986592818	0	0	0.394	0.086
NIPAL2	2	0.526225426551472	0	0	0.674	0.352
ERBB4	2	0.520104986576406	0	0	0.378	0.126
APCDD1	2	0.512923911280805	0	0	0.587	0.279
RNF144B	2	0.506491407418719	0	0	0.614	0.31
IKZF2	2	0.504750610472586	0	0	0.612	0.307
DENND2C	2	0.502261735150391	2.05009251702886e-242	4.27567295351538e-238	0.754	0.579
MAFB	2	0.493455273404796	1.38700523407174e-298	2.89273811618003e-294	0.649	0.406
POU3F1	2	0.491569310252034	0	0	0.538	0.23
PALMD	2	0.489367936245531	0	0	0.808	0.539
ANXA2	2	0.488488727021139	0	0	0.996	0.917
TXN	2	0.486816266469992	0	0	0.964	0.876
INPP4B	2	0.483907912945565	0	0	0.759	0.412
ITPKC	2	0.483643798827932	1.98426100415147e-201	4.13837475025831e-197	0.508	0.314
CTSC	2	0.48055243702397	2.823281794762e-128	5.88823651115562e-124	0.608	0.477
EZR	2	0.472450375556513	0	0	0.942	0.791
LOC101106609	2	0.471453282622417	0	0	0.298	0.043
SERPINA1	2	0.468990363803584	0	0	0.5	0.146
GJB3	2	0.467544032073787	0	0	0.593	0.311
DUSP1	2	0.467242789703731	0	0	0.966	0.822
NEDD4L	2	0.460842890437902	1.91967117534115e-218	4.00366620329149e-214	0.52	0.321
ITM2B	2	0.460012640869887	0	0	0.95	0.854
EPPK1	2	0.455263916454144	0	0	0.574	0.26
KLF4	2	0.454234628130667	0	0	0.769	0.502
RALGPS2	2	0.453266718077527	0	0	0.603	0.325
KLF6	2	0.449960496675859	0	0	0.965	0.789
S100A14	2	0.449309875809339	0	0	0.953	0.807
ODC1	2	0.446286788122831	4.55640480696503e-85	9.50283786540627e-81	0.484	0.362
SERPINB1	2	0.445230486008059	0	0	0.556	0.283
F3	2	0.445044904858631	1.41950061102071e-231	2.9605104743448e-227	0.644	0.421
ZNF750	2	0.442095227489655	0	0	0.617	0.304
MAP3K8	2	0.438217919758018	0	0	0.546	0.281
LOC101106534	2	0.437265886800238	0	0	0.446	0.189
CLDN4	2	0.436636235776314	3.76909022899237e-202	7.86081458158649e-198	0.543	0.333
HES1	2	0.435530583122987	1.31344001698266e-270	2.73931049941904e-266	0.496	0.275
STIM1	2	0.43312200251461	4.19712866304993e-235	8.75353153965694e-231	0.657	0.446
ANXA1	2	0.432954842339248	0	0	0.937	0.686
FAM46B	2	0.430868084257163	0	0	0.454	0.2
ABTB2	2	0.429189767958037	2.39868649548498e-207	5.00270055498348e-203	0.634	0.422
KSR1	2	0.424876469237721	0	0	0.489	0.214
MAL2	2	0.4203466302777	0	0	0.687	0.435
SLC1A1	2	0.420281358003914	0	0	0.459	0.187
KLC3	2	0.419880882486634	0	0	0.561	0.297
ZBTB7C	2	0.41670125550451	0	0	0.41	0.115
CRABP2	2	0.41296316658853	7.55092003717067e-126	1.57481988295232e-121	0.338	0.194
ARHGEF3	2	0.41209254833956	2.08974076679133e-278	4.35836334321999e-274	0.721	0.471
GGTA2P	2	0.409698561926517	0	0	0.744	0.432
SGMS1	2	0.409234728524201	0	0	0.906	0.752
S100A16	2	0.405761921889038	0	0	0.874	0.656
SGPP2	2	0.402072905503098	0	0	0.371	0.106
FRAS1	2	0.401847286519587	1.49421040363168e-265	3.11632521781424e-261	0.359	0.157
FOXC1	2	0.400979994899793	0	0	0.466	0.205
LRRC1	2	0.399399541028648	0	0	0.685	0.419
SOX21	2	0.398419366662173	0	0	0.474	0.218
AGPAT2	2	0.397855413306138	0	0	0.683	0.411
LOC101122718	2	0.39768416600822	0	0	0.429	0.157
MYC	2	0.396736313890015	4.32483717009501e-185	9.01988040195015e-181	0.734	0.571
MAGI1	2	0.39658585597487	6.06875134174112e-272	1.26569877983353e-267	0.76	0.531
CD109	2	0.396279591834384	0	0	0.567	0.297
ADAM17	2	0.393617604347313	5.09919229324374e-247	1.06348754467891e-242	0.669	0.466
ADAMTS1	2	0.392275380026909	9.18247956016908e-109	1.91509793706886e-104	0.392	0.246
IL34	2	0.392233392548015	1.10341209388887e-286	2.30127626301462e-282	0.474	0.235
TMEM154	2	0.391102783049529	0	0	0.523	0.214
NDRG1	2	0.388534162000056	3.015071568784e-135	6.28823326385591e-131	0.657	0.509
GLTP	2	0.38847673940684	1.46673607466244e-234	3.05902475731599e-230	0.66	0.461
ABCA12	2	0.386040278054674	0	0	0.397	0.116
N4BP1	2	0.384561934543621	2.8895282572086e-214	6.02640013323425e-210	0.662	0.477
EGR2	2	0.381166113442533	1.01880489900739e-251	2.12481949736982e-247	0.644	0.406
RORA	2	0.380909612788496	4.06406097967119e-156	8.47600557920224e-152	0.859	0.711
NET1	2	0.379504689945793	8.14265691312562e-298	1.69823252580148e-293	0.868	0.661
CAPN14	2	0.378241010396248	9.93572724513005e-190	2.07219527424432e-185	0.331	0.157
TM4SF1	2	0.375960182621655	7.23401585736366e-154	1.50872634721176e-149	0.739	0.572
CKAP4	2	0.374622872883022	1.49150233438474e-233	3.11067726859281e-229	0.596	0.391
PLP2	2	0.374134746831112	0	0	0.886	0.699
IFFO2	2	0.373913605516084	2.18597080643494e-289	4.55906071390071e-285	0.621	0.357
CAP1	2	0.373112765664933	2.48814333798014e-307	5.18927174569138e-303	0.816	0.625
LOC101122496	2	0.370205671057708	0	0	0.316	0.073
SLC16A11	2	0.369335431051032	0	0	0.596	0.329
DYNLL1	2	0.368021772132616	0	0	0.962	0.861
LOC101114082	2	0.367671186278794	0	0	0.916	0.662
HSPA1A	2	0.366340740503192	2.82502832335385e-223	5.8918790711868e-219	0.973	0.89
KLF3	2	0.365881080814265	6.630777047921e-167	1.3829148611144e-162	0.641	0.468
SGMS2	2	0.365770512575129	9.61278954730248e-190	2.0048433879854e-185	0.547	0.342
RNF19B	2	0.363910541052761	7.92925055629825e-196	1.65372449602156e-191	0.614	0.421
AIM1	2	0.363684703969745	1.1326649098029e-229	2.36228593588493e-225	0.811	0.61
CXCL16	2	0.363341904631502	0	0	0.509	0.244
CAPG	2	0.361236997264543	6.55792330928762e-294	1.36772048538503e-289	0.652	0.412
HBEGF	2	0.359266301503224	1.34166608168015e-175	2.79817877995213e-171	0.398	0.217
AHNAK	2	0.358956055973252	0	0	0.978	0.891
HEBP2	2	0.358342179645544	3.02108834822877e-301	6.30078185906593e-297	0.694	0.435
ABHD5	2	0.356561538242086	2.51280930805025e-172	5.2407150928696e-168	0.406	0.232
AFF1	2	0.354567040117465	3.00244332781834e-238	6.26189580449792e-234	0.859	0.672
COTL1	2	0.353431579500063	2.01391231012073e-210	4.20021551398779e-206	0.431	0.235
AHNAK2	2	0.353414827292006	0	0	0.509	0.248
SYNE1	2	0.35255135017035	1.2617396113467e-102	2.63148413342469e-98	0.395	0.245
GATA3	2	0.348012394826976	3.12412750673597e-162	6.51568032804853e-158	0.628	0.429
LRRFIP2	2	0.346698515829209	8.09680836968348e-221	1.68867035358119e-216	0.76	0.574
EMP2	2	0.345944272597348	1.21369640327089e-261	2.53128521866177e-257	0.721	0.504
TFAP2A	2	0.345811779934004	9.58669728602665e-247	1.99940158597372e-242	0.715	0.495
RASSF9	2	0.344960496713351	5.50653586614875e-298	1.14844312024398e-293	0.492	0.24
LOC101105840	2	0.343103841748699	0	0	0.408	0.133
RAB25	2	0.342553224286433	4.47085115861097e-262	9.32440717639904e-258	0.644	0.418
ADGRL3	2	0.337311433151848	0	0	0.827	0.492
YWHAH	2	0.337003242584077	7.44371134651594e-284	1.55246043842936e-279	0.594	0.344
FAM162A	2	0.336211322765639	4.06204926714931e-200	8.4718099515666e-196	0.69	0.508
AGMO	2	0.336029676102192	6.98240919987997e-255	1.45625126272697e-250	0.54	0.275
LOC101114665	2	0.335661075332879	0	0	0.424	0.168
GALNT1	2	0.33377985456312	7.90443256716683e-240	1.64854845620831e-235	0.691	0.46
PPDPF	2	0.333037231773806	1.43863705927451e-304	3.00042145082292e-300	0.92	0.809
PKP3	2	0.332702789298989	1.98107294425992e-268	4.13172573254848e-264	0.726	0.485
MPP7	2	0.332452098889777	1.01166083556465e-262	2.10991983865363e-258	0.526	0.297
SIPA1L2	2	0.332088499139938	1.017986954862e-195	2.12311359306018e-191	0.404	0.217
CDKN1A	2	0.330782316573095	9.71338763601874e-178	2.02582412536807e-173	0.641	0.45
VAPA	2	0.330492782656727	3.18535942861435e-210	6.64338562431809e-206	0.718	0.54
GLUL	2	0.330359428804381	4.60500546886004e-205	9.6041994058545e-201	0.768	0.554
CHL1	2	0.329451392574553	1.9833308556779e-245	4.13643483260183e-241	0.589	0.335
DYNC1LI1	2	0.328546208915653	5.28583590820767e-217	1.10241393701579e-212	0.794	0.623
KLF10	2	0.328205735165276	1.2461201847038e-146	2.59890825721825e-142	0.776	0.652
SCEL	2	0.327787102720443	0	0	0.491	0.217
F2RL1	2	0.326436310220108	5.86197804284136e-192	1.22257414061499e-187	0.551	0.365
PMAIP1	2	0.323851876237161	1.36106966312303e-98	2.8386468894094e-94	0.515	0.379
FAM160A1	2	0.323051558042881	4.31925978541687e-246	9.00824820846543e-242	0.721	0.464
CASK	2	0.317702195880348	1.80117618968742e-173	3.75653306121207e-169	0.706	0.529
CARHSP1	2	0.31713362627417	6.04851530206383e-194	1.26147835139843e-189	0.61	0.427
PDLIM1	2	0.316555900237771	1.53174554366867e-215	3.19460850587539e-211	0.602	0.375
ERBB3	2	0.315038382294557	5.4508247434426e-224	1.13682400849239e-219	0.491	0.286
UBC	2	0.314013768088814	1.8190949842312e-137	3.79390449911258e-133	0.926	0.851
TNFRSF12A	2	0.313602259964772	2.3876073177263e-161	4.97959382184997e-157	0.734	0.554
PAPPA	2	0.311855241912151	0	0	0.254	0.062
TMEM117	2	0.310563932603836	7.17733942861335e-229	1.4969059112316e-224	0.702	0.429
CASP6	2	0.310460146236832	1.07604456963759e-215	2.24419855443615e-211	0.534	0.325
LDHA	2	0.306857211789757	5.05375253266833e-216	1.05401062821331e-211	0.793	0.613
LMNA	2	0.305826425379527	1.34862150909202e-292	2.81268501936231e-288	0.955	0.83
LOC101110145	2	0.301152478524427	9.57226473465555e-151	1.99639153305976e-146	0.71	0.564
DNAJB1	2	0.299195223796895	6.75880392467162e-98	1.40961614652951e-93	0.807	0.723
LOC106991842	2	0.298234183001394	3.79678839216282e-217	7.91858187069478e-213	0.414	0.225
CPEB2	2	0.29818745015741	3.96292554013093e-146	8.26507750649707e-142	0.681	0.483
SLC40A1	2	0.296505326185368	3.04281246633453e-184	6.3460896797873e-180	0.384	0.205
KLF5	2	0.295227439182007	2.52791625351275e-201	5.27222213832619e-197	0.803	0.585
LSR	2	0.293877879784153	5.80340359797883e-198	1.21035785439447e-193	0.535	0.343
TAGLN2	2	0.293802072073091	2.98410132756374e-120	6.22364172876694e-116	0.877	0.789
PPP1R14B	2	0.293778170189221	6.49885672563394e-162	1.35540155869821e-157	0.839	0.696
RAB10	2	0.291864542389156	2.95444431438437e-107	6.16178906208005e-103	0.747	0.626
ENO1	2	0.291162431294198	1.39655771290199e-146	2.91266076602839e-142	0.808	0.676
SURF1	2	0.288488075271994	1.2139678679078e-201	2.5318513853085e-197	0.471	0.283
ETS2	2	0.287964015403681	1.67682374979904e-118	3.49718361258089e-114	0.766	0.65
PTPRM	2	0.287060822200101	2.86302493172137e-258	5.97112479759808e-254	0.504	0.258
TAP2	2	0.286865334060794	1.14858207617442e-212	2.39548277806937e-208	0.433	0.23
TPBG	2	0.286319527057528	2.32130404597931e-229	4.84131171829446e-225	0.469	0.248
PPL	2	0.285890388370941	1.1150369174677e-187	2.32552099507064e-183	0.553	0.355
NOTCH3	2	0.284884113709935	1.56675898923696e-239	3.26763254795261e-235	0.391	0.197
SIK1	2	0.283307266111257	1.66360124009725e-180	3.46960674634683e-176	0.687	0.478
LOC101105208	2	0.282697475692299	1.08050294728481e-275	2.25349694685721e-271	0.387	0.171
XG	2	0.281746224067775	2.28724074901928e-208	4.77026930615461e-204	0.55	0.333
CKMT1A	2	0.281610138689195	1.57211814904411e-250	3.2788096116464e-246	0.557	0.312
LOC101113728	2	0.280079792948251	3.56558935625268e-303	7.43639316140059e-299	0.741	0.451
EPB41L5	2	0.279338891314058	2.79834074654391e-134	5.83621946099198e-130	0.541	0.371
CHCHD10	2	0.278160772010935	1.27270271790417e-114	2.65434878846093e-110	0.445	0.301
LOC494436	2	0.277791718579169	4.52913929140916e-119	9.44597290616294e-115	0.815	0.674
BLOC1S2	2	0.276720390476039	6.45550826260577e-175	1.34636080324906e-170	0.673	0.496
DUSP7	2	0.274928465429438	1.76238043059344e-169	3.67562062604568e-165	0.425	0.255
EPCAM	2	0.274780913130988	9.49231530956387e-150	1.97971728096264e-145	0.548	0.378
MFHAS1	2	0.274306763794055	2.16833885256207e-180	4.52228751090346e-176	0.561	0.351
CLCA2	2	0.274281394705223	4.82251820122727e-190	1.00578439604796e-185	0.631	0.421
TIPARP	2	0.272770199666226	5.68657268863029e-84	1.18599159994073e-79	0.726	0.62
ATP1A1	2	0.272432584099537	4.89256084644948e-139	1.0203924901355e-134	0.763	0.609
PTPRF	2	0.27234979958355	1.02593211364922e-178	2.13968401622682e-174	0.735	0.566
THEM4	2	0.271851218973593	2.45493994630203e-289	5.12002275200751e-285	0.344	0.14
LOC101106517	2	0.270653070926136	1.26597159440067e-188	2.64031035728204e-184	0.385	0.2
PPP1R13L	2	0.269850529799669	5.04095921872965e-169	1.05134245465826e-164	0.519	0.339
LOC105616771	2	0.267299830370026	1.00711328889393e-249	2.10043547531718e-245	0.391	0.177
ADGRF2	2	0.267088426255936	0	0	0.315	0.104
NHSL1	2	0.26700167459886	1.64010161588094e-113	3.4205959300813e-109	0.474	0.325
ANXA7	2	0.266950704406908	6.83080154896638e-187	1.42463197105243e-182	0.552	0.353
SLC47A2	2	0.264741446657711	0	0	0.258	0.069
IER5	2	0.264322675717199	2.99236023053459e-126	6.24086649680293e-122	0.719	0.577
PRDX5	2	0.262639986856849	1.10379213127306e-159	2.3020688689831e-155	0.746	0.591
PFKP	2	0.261070704263068	6.36216391418757e-207	1.32689290594296e-202	0.431	0.227
FAM135A	2	0.26036007126666	7.44180322900888e-127	1.55206248144209e-122	0.626	0.454
PLEKHA5	2	0.259612626153647	1.36148869109636e-129	2.83952081415057e-125	0.797	0.644
LOC105609630	2	0.258523643307911	1.16627842137721e-195	2.4323902756243e-191	0.626	0.395
DBI	2	0.256819959735407	1.64479065889824e-258	3.43037539819817e-254	0.836	0.6
MIF	2	0.256745998882346	4.09701135790243e-154	8.54472688804131e-150	0.904	0.768
WNK1	2	0.256697843211402	1.51072233853005e-108	3.15076250923827e-104	0.737	0.6
IL20RB	2	0.256473661884319	1.86780587461295e-152	3.89549593209278e-148	0.47	0.294
CDC42BPG	2	0.255402839499021	2.02354027685682e-172	4.22029560141258e-168	0.429	0.257
CLIC4	2	0.255335487351637	1.25642999154127e-68	2.62041039035847e-64	0.839	0.792
IRF6	2	0.252895492727998	1.85930307830517e-163	3.87776250011325e-159	0.722	0.54
SLC2A1	2	0.252873965947277	2.90565693468879e-178	6.06003810298695e-174	0.576	0.359
LOC101122734	2	0.251009921450076	1.22537245055209e-153	2.55563678287144e-149	0.72	0.551
MS4A7	2	0.250881391096649	1.31910100627201e-252	2.75111705868091e-248	0.34	0.143
YWHAZ	2	0.2508140002576	5.64366891336543e-178	1.17704358857149e-173	0.936	0.862
GJB5	2	0.250711778555028	3.93858673639623e-201	8.21431649742798e-197	0.453	0.248
ECM1	2	0.25039540395594	6.7030785152272e-200	1.39799405513579e-195	0.343	0.16
NFKBIZ	2	0.250191692684629	4.27110147360276e-128	8.90780923334592e-124	0.653	0.483
NFKBIA	2	0.24988158057655	2.20479247263936e-95	4.59831518093664e-91	0.617	0.478
RAC1	2	0.248778811506939	1.81098322735896e-128	3.77698661897985e-124	0.828	0.723
RAB27B	2	0.247945132322548	1.1562650330284e-186	2.41150635288404e-182	0.594	0.379
IGSF3	2	0.24731059312092	9.95027711631638e-180	2.07522979537894e-175	0.327	0.162
RASGEF1B	2	0.246908286648538	8.52498834744717e-155	1.77797156974358e-150	0.679	0.504
FLRT3	2	0.246363503519922	3.47936515288122e-156	7.25656396284907e-152	0.644	0.431
FAM208A	2	0.245828739234817	1.45686924233116e-107	3.03844649180586e-103	0.523	0.384
DDAH2	2	0.244358051677112	6.4396008301431e-193	1.34304314913465e-188	0.509	0.284
CLDND1	2	0.24429623734207	3.71854793944066e-134	7.75540358249743e-130	0.649	0.486
CLDN1	2	0.243588495124952	4.97121472499589e-114	1.03679654304514e-109	0.509	0.353
SDR16C5	2	0.243102075675288	3.96899453964055e-242	8.27773501187433e-238	0.595	0.351
AMD1	2	0.242943578033605	2.38671838460283e-173	4.97773986292767e-169	0.612	0.399
GRHL1	2	0.242696326241252	4.37592330927727e-168	9.12642565382867e-164	0.689	0.464
LOC101105123	2	0.242478611067548	5.47157964252936e-136	1.14115265024592e-131	0.669	0.499
NDEL1	2	0.241526420347096	1.01936415738687e-121	2.12598588664606e-117	0.79	0.655
CA12	2	0.241448190773534	5.43533514817152e-159	1.13359349850265e-154	0.526	0.314
PPM1L	2	0.240768153317746	1.547561536633e-76	3.22759434080179e-72	0.449	0.324
RAB11A	2	0.239927579403727	2.46094138825661e-133	5.13253935934799e-129	0.766	0.617
ECHS1	2	0.238678940702458	2.5379318183042e-152	5.29311060025524e-148	0.76	0.562
RGMB	2	0.238242371897951	4.30093383301691e-224	8.97002760214006e-220	0.315	0.135
CSNK1A1	2	0.237200567296654	1.09934554241078e-121	2.29279506325192e-117	0.948	0.892
LOC101123395	2	0.237108296833885	1.56824466424821e-125	3.27073107175607e-121	0.479	0.315
VAT1	2	0.234079166290911	7.12585067141292e-151	1.48616741602988e-146	0.528	0.344
DSC3	2	0.233254636301804	3.71830998217859e-113	7.75490729883166e-109	0.799	0.644
DYNLT3	2	0.233006936717704	6.00760374386095e-129	1.25294583681964e-124	0.601	0.441
MYL6	2	0.232742149620021	2.35952194308133e-179	4.92101896449042e-175	0.96	0.902
HTATIP2	2	0.231011013208402	1.44597688505116e-170	3.01572939146269e-166	0.453	0.266
UTRN	2	0.228076841855513	3.42986544382739e-127	7.15332736964641e-123	0.886	0.776
TSTD1	2	0.227990860888067	5.29470859856555e-109	1.10426442531683e-104	0.621	0.485
WBSCR17	2	0.226543741357453	7.55564380326937e-98	1.57580507160986e-93	0.322	0.187
LOC101106941	2	0.226129014422193	0	0	0.528	0.232
INO80C	2	0.224823768890718	2.16916306037643e-124	4.52400647872109e-120	0.436	0.285
ARAP2	2	0.224801640842853	1.75936166618258e-105	3.66932469099039e-101	0.698	0.54
SCCPDH	2	0.22462916333609	4.18870799627508e-184	8.7359693970313e-180	0.356	0.18
MFSD6	2	0.223661469138113	1.79515522046545e-111	3.74397572780275e-107	0.428	0.284
PPT1	2	0.223586793999078	4.25500003688025e-143	8.87422807691744e-139	0.47	0.299
PLD1	2	0.223000798548461	1.13807671693754e-183	2.37357280084494e-179	0.306	0.141
PPP1R3C	2	0.222060639186032	6.19179310642742e-188	1.2913603702765e-183	0.314	0.144
SPINT2	2	0.222029632935594	1.66523630907718e-171	3.47301684621137e-167	0.956	0.859
LOC101106384	2	0.221227544471394	1.38532360991557e-215	2.88923092083992e-211	0.335	0.154
LOC101107687	2	0.220525928452533	2.61451056539458e-136	5.45282323518694e-132	0.667	0.47
LOC101118459	2	0.219326571326397	5.16767062188091e-102	1.07776938489948e-97	0.957	0.787
NPEPPS	2	0.218927840486764	2.00497743662492e-90	4.18158094182494e-86	0.754	0.651
PARD6B	2	0.218530709030483	4.60212554981378e-106	9.59819304669161e-102	0.394	0.251
EHD4	2	0.218060189985176	6.28666548415188e-179	1.31114695337472e-174	0.477	0.274
HOOK1	2	0.21693759837015	2.84377304132149e-115	5.9309730549801e-111	0.514	0.359
BCL10	2	0.216487434767501	2.87966228259889e-129	6.00582365658824e-125	0.563	0.39
BAG1	2	0.21626854675463	5.78422565826585e-129	1.20635810328793e-124	0.468	0.307
LOC101119356	2	0.215985469251941	2.61165299525375e-225	5.44686348690122e-221	0.308	0.131
SMAGP	2	0.215866931246301	4.47738930708806e-124	9.33804313886285e-120	0.392	0.246
REL	2	0.21420032115941	3.6324424507171e-110	7.57582197521558e-106	0.721	0.585
ATP8A1	2	0.214173969510833	1.23351379027232e-111	2.57261636099195e-107	0.419	0.273
LOC101107232	2	0.214172643031041	3.94304638810904e-113	8.22361754704021e-109	0.485	0.331
CLTB	2	0.213796813643987	8.12731863388437e-136	1.69503357428292e-131	0.702	0.532
MACROD2	2	0.213730875554731	5.26160768143146e-55	1.09736089803934e-50	0.563	0.456
RTN4	2	0.212462919232916	9.66011488178363e-136	2.01471355974479e-131	0.882	0.763
ZDHHC14	2	0.212303963754766	2.41330832153192e-117	5.03319583538697e-113	0.365	0.213
DIP2B	2	0.211371731396265	3.88473448702293e-116	8.10200224613502e-112	0.554	0.395
MRCL3	2	0.210928993564452	1.15096535417082e-142	2.40045334265867e-138	0.953	0.911
CBR3	2	0.210319672579384	2.71736539079179e-217	5.66733725903535e-213	0.313	0.137
TFAP2C	2	0.210018598374452	2.43308101747873e-141	5.07443377005363e-137	0.517	0.329
UBB	2	0.208737652925874	5.05776361138856e-95	1.0548471787912e-90	0.978	0.953
FAM83B	2	0.207896721847644	1.92789689203616e-104	4.02082175803062e-100	0.568	0.416
SNRNP25	2	0.207053001127379	5.40434276569436e-119	1.12712972721322e-114	0.727	0.558
SYTL1	2	0.206189862759225	1.7403435888005e-116	3.62966058880232e-112	0.348	0.214
KIF5B	2	0.205802638465638	2.87911683562987e-88	6.00468607238966e-84	0.864	0.762
RABGEF1	2	0.204754782789869	1.90698839008815e-102	3.97721498636785e-98	0.619	0.491
ASAP1	2	0.204443571575394	5.19532054145489e-143	1.08353605212583e-138	0.419	0.242
IL17RC	2	0.204077591613789	5.391441233322e-107	1.12443898362164e-102	0.442	0.3
CST3	2	0.202985913963118	0	0	0.953	0.839
DYNC1H1	2	0.202686617886796	1.50948018658602e-94	3.1481718771438e-90	0.625	0.489
LBH	2	0.202467361651372	5.95181248743012e-87	1.24131001237843e-82	0.372	0.241
LRRC8A	2	0.201933382166467	1.64705094980384e-154	3.43508946091088e-150	0.347	0.185
LOC105606076	2	0.200823686382352	8.0460149937244e-209	1.67807688709116e-204	0.266	0.109
LGR5	3	2.68479368201191	0	0	0.957	0.15
GRIA4	3	2.27573465384491	0	0	0.684	0.055
ARHGAP24	3	2.26337716685479	0	0	0.931	0.239
ARL15	3	2.1672126944011	0	0	0.98	0.595
HS6ST2	3	2.09863109973869	0	0	0.839	0.084
CA10	3	1.82918443948466	0	0	0.844	0.198
NTM	3	1.7103099318758	0	0	0.662	0.069
ADAMTS19	3	1.69728941043113	0	0	0.716	0.079
HMCN1	3	1.68743784600751	0	0	0.857	0.161
CREB5	3	1.66407535037298	0	0	0.969	0.406
LOC101120408	3	1.65448815136614	0	0	0.988	0.506
BNC2	3	1.6186962438227	0	0	0.987	0.598
NFIB	3	1.57976532582658	0	0	0.983	0.645
PPP2R2B	3	1.56638591647418	0	0	0.92	0.232
EXT1	3	1.51574883704303	0	0	0.989	0.701
COL5A2	3	1.39259762215945	0	0	0.889	0.25
BGN	3	1.39137356534176	0	0	0.824	0.255
SEMA3E	3	1.36524049686417	0	0	0.908	0.286
RYR3	3	1.3428954714595	0	0	0.505	0.051
TCF7L1	3	1.3423654991014	0	0	0.815	0.256
TENM1	3	1.30375417109403	0	0	0.646	0.192
ADGRL3	3	1.28340348066586	0	0	0.974	0.483
SHISA2	3	1.28303636737752	0	0	0.718	0.109
IQCJ	3	1.26891717389334	0	0	0.585	0.11
SFRP1	3	1.21659339254607	0	0	0.865	0.272
EFNA5	3	1.21089168005449	0	0	0.961	0.528
ISM1	3	1.21022565193387	0	0	0.801	0.309
LRIG1	3	1.20469272083774	0	0	0.811	0.314
LOC101113020	3	1.19497568873175	0	0	0.986	0.664
SDC2	3	1.18661774899822	0	0	0.782	0.317
KCND2	3	1.18558500787524	0	0	0.383	0.076
MAST4	3	1.15929676935851	0	0	0.905	0.722
SLC39A6	3	1.14825904840209	0	0	0.866	0.498
GNMT	3	1.13671828512394	0	0	0.569	0.242
KCNIP4	3	1.12694825800199	0	0	0.269	0.038
CLDN10	3	1.11885083758533	0	0	0.47	0.054
DPYD	3	1.10956515049105	0	0	0.818	0.42
PTPRD	3	1.0952283039044	0	0	0.66	0.17
FAM129A	3	1.09057029797561	0	0	0.841	0.309
DUSP10	3	1.07310538214723	0	0	0.5	0.119
BARX2	3	1.07181745229919	0	0	0.91	0.54
GOLIM4	3	1.06800995080095	0	0	0.885	0.53
MAT2A	3	1.06772690735736	0	0	0.783	0.483
GLI3	3	1.05299987954862	0	0	0.812	0.424
FRY	3	1.04992063534059	0	0	0.716	0.331
SESN3	3	1.03976112374297	0	0	0.595	0.201
KLHL29	3	1.03709789662911	0	0	0.559	0.131
KLF12	3	1.03671651671457	0	0	0.722	0.305
MATN2	3	1.01283172404675	0	0	0.6	0.18
LOC105603639	3	1.01090162138253	0	0	0.911	0.511
RBBP8	3	1.00595095292616	0	0	0.707	0.363
USP28	3	1.00502117154991	0	0	0.694	0.291
MFAP2	3	1.00384779563311	0	0	0.568	0.099
ITGB6	3	0.997507206038037	0	0	0.561	0.15
RGS2	3	0.994231687252724	0	0	0.654	0.277
SPARC	3	0.993338187287673	0	0	0.954	0.584
CHODL	3	0.988070977212561	0	0	0.413	0.034
LOC105603828	3	0.979704184122472	0	0	0.622	0.267
LMCD1	3	0.979594252498338	0	0	0.763	0.291
SLC39A10	3	0.977313229166427	6.56269746520917e-47	1.36871618334402e-42	0.327	0.276
STK39	3	0.974555476995613	0	0	0.495	0.105
PI15	3	0.971399670416289	0	0	0.538	0.139
SLC12A2	3	0.967624423386588	0	0	0.719	0.362
LHX2	3	0.962035477305493	0	0	0.718	0.196
NRG1	3	0.956769245477353	0	0	0.522	0.164
GJB6	3	0.945231634474942	0	0	0.73	0.31
PPIP5K2	3	0.944532336117864	0	0	0.765	0.448
TP63	3	0.938558858392422	0	0	0.976	0.802
TANC2	3	0.927622376022894	0	0	0.861	0.519
SLC26A7	3	0.923542269552637	0	0	0.474	0.147
CADM1	3	0.920785483704172	0	0	0.93	0.678
CRISPLD1	3	0.920441234745141	0	0	0.441	0.065
PDZRN3	3	0.916866479557088	0	0	0.653	0.346
LOC105608206	3	0.916016974630391	0	0	0.544	0.168
LOC101111776	3	0.911625712860701	0	0	0.791	0.505
ZNF704	3	0.904390998070809	0	0	0.556	0.276
UGP2	3	0.903619547519812	0	0	0.588	0.367
PTPRK	3	0.903095269709723	0	0	0.858	0.538
AHCYL2	3	0.899122897736206	0	0	0.841	0.539
LRRC4C	3	0.892243605038764	0	0	0.411	0.088
KRT8	3	0.886539665716789	0	0	0.355	0.05
APP	3	0.878195001692692	0	0	0.942	0.773
CAMK2D	3	0.874328471019146	0	0	0.768	0.508
LRP12	3	0.873153539699968	0	0	0.795	0.533
PELI2	3	0.872971374434502	0	0	0.552	0.247
TCF4	3	0.866868999118755	0	0	0.896	0.655
SLCO3A1	3	0.8577706418789	0	0	0.595	0.244
DACH1	3	0.857434609574251	0	0	0.933	0.552
KCNN2	3	0.856971454382928	0	0	0.29	0.012
PRICKLE2	3	0.85433925210959	0	0	0.439	0.143
KIAA1217	3	0.850906233523899	0	0	0.857	0.58
COL18A1	3	0.839561185471023	0	0	0.79	0.423
ID4	3	0.838293435421714	0	0	0.64	0.314
LOC105605515	3	0.834722006939733	0	0	0.706	0.478
KRT15	3	0.833803954827468	0	0	0.961	0.545
TCF7L2	3	0.82826829435629	0	0	0.792	0.549
FHOD3	3	0.823232712319701	0	0	0.408	0.12
OAT	3	0.820322016871258	0	0	0.664	0.534
ACSS3	3	0.814997492723541	0	0	0.763	0.466
PBX1	3	0.814900021186579	0	0	0.57	0.278
AP1S2	3	0.810515250100847	0	0	0.542	0.205
GNB4	3	0.809675696289569	0	0	0.606	0.235
SOSTDC1	3	0.808494831548574	0	0	0.549	0.245
SEMA5A	3	0.808329555935724	0	0	0.851	0.503
TRABD2B	3	0.807779978835081	0	0	0.402	0.065
TMEM108	3	0.804646065380114	0	0	0.633	0.354
LYPD6B	3	0.79705201706049	0	0	0.629	0.349
FRMD6	3	0.794712147464554	0	0	0.905	0.641
TNKS	3	0.787030051172697	0	0	0.708	0.51
GJA1	3	0.786373806855841	0	0	0.927	0.661
PDZD2	3	0.779420974946675	3.81008580764564e-86	7.94631496042575e-82	0.456	0.396
CDC42EP3	3	0.776603024070202	0	0	0.709	0.393
NCKAP5	3	0.775248971832597	3.37790972892224e-119	7.04496853064023e-115	0.64	0.561
SLC7A8	3	0.773986666355985	0	0	0.258	0.054
LOC105603995	3	0.772135618135451	0	0	0.669	0.447
ABI3BP	3	0.769988311233331	0	0	0.505	0.234
LOC105616898	3	0.768639583154274	0	0	0.574	0.286
GBE1	3	0.767313806168469	0	0	0.777	0.598
CLSTN1	3	0.764563467701406	0	0	0.651	0.374
MET	3	0.761871313943645	0	0	0.625	0.326
BNC1	3	0.752226615505447	0	0	0.461	0.167
MAML3	3	0.749289420795351	0	0	0.632	0.397
NBEA	3	0.743533617435981	0	0	0.49	0.144
GHR	3	0.737640218950833	0	0	0.523	0.214
EPB41L4B	3	0.735377363658792	0	0	0.502	0.217
BOC	3	0.733491976656886	0	0	0.528	0.237
CDH11	3	0.73166476054279	0	0	0.489	0.162
PTPRS	3	0.730455520418357	0	0	0.47	0.148
ENAH	3	0.729238558180978	0	0	0.755	0.514
FILIP1L	3	0.728975995191709	0	0	0.681	0.458
PLA2G4A	3	0.727451342848728	1.22898103493865e-239	2.56316284646806e-235	0.467	0.293
KRT7	3	0.725382453353553	0	0	0.4	0.052
VDR	3	0.723577899829588	3.68209395559412e-271	7.6793751537871e-267	0.453	0.262
FRMD4A	3	0.722706161772996	0	0	0.425	0.161
LOC106991313	3	0.7221197928869	0	0	0.608	0.385
ITGA6	3	0.718756948404936	0	0	0.807	0.513
FNDC1	3	0.715100065316428	0	0	0.294	0.017
ISPD	3	0.714681721082885	0	0	0.598	0.395
LOC105608624	3	0.71468171469991	0	0	0.474	0.183
DTNB	3	0.714304475264089	0	0	0.521	0.251
FIBIN	3	0.709421696726677	0	0	0.372	0.063
THBS1	3	0.706079616480574	0	0	0.713	0.363
FIGN	3	0.702687064104709	0	0	0.353	0.082
PTPN14	3	0.692111804601429	0	0	0.919	0.775
LPP	3	0.686216147749329	0	0	0.883	0.674
COL14A1	3	0.685969607326469	0	0	0.425	0.2
EXOC6B	3	0.684230465816126	0	0	0.925	0.811
MAML2	3	0.675531645199849	0	0	0.906	0.717
TMTC1	3	0.673055791781904	4.18098680627142e-304	8.71986608315968e-300	0.532	0.317
NRIP1	3	0.672103810961789	0	0	0.758	0.614
SGK3	3	0.672088123998115	0	0	0.747	0.601
GTF2I	3	0.669666437204144	0	0	0.755	0.588
HEG1	3	0.668910825509467	0	0	0.456	0.166
PLPP4	3	0.668814313503598	0	0	0.32	0.067
IL33	3	0.666206812713314	0	0	0.341	0.087
SGK1	3	0.662583371637926	0	0	0.657	0.348
COL4A1	3	0.65674562309957	0	0	0.46	0.158
PPFIBP2	3	0.656487765110754	7.24263030373395e-209	1.51052297614675e-204	0.6	0.456
FLRT3	3	0.654691830501203	0	0	0.657	0.431
SETBP1	3	0.648312145475251	0	0	0.638	0.422
KCNK2	3	0.647552653293438	0	0	0.455	0.165
LRP6	3	0.647204165620874	0	0	0.636	0.447
LOC101104348	3	0.646938186180437	0	0	0.943	0.868
CPXM2	3	0.646589755156509	0	0	0.291	0.055
HTRA1	3	0.64563921649181	0	0	0.697	0.477
LOC105609910	3	0.645512180250859	0	0	0.378	0.136
COL12A1	3	0.645057794251697	0	0	0.549	0.278
APBB2	3	0.642348719831583	0	0	0.674	0.472
PRKD1	3	0.639884267735903	0	0	0.273	0.07
LOC105616415	3	0.639656418818313	2.34809460977253e-279	4.89718611814159e-275	0.441	0.242
LYPD6	3	0.639554047982335	0	0	0.371	0.155
PLXNA2	3	0.634771328868457	0	0	0.462	0.194
SH3RF1	3	0.63468512901762	7.88643093464928e-292	1.64479403573045e-287	0.639	0.451
RAI14	3	0.623336518132793	0	0	0.786	0.613
ALDH2	3	0.622544797120557	0	0	0.698	0.47
PTN	3	0.622093407756442	0	0	0.401	0.125
COL16A1	3	0.622013749367788	0	0	0.492	0.204
PLXDC2	3	0.621852675262435	1.18675969599142e-230	2.47510602195971e-226	0.628	0.459
CHIC2	3	0.618968331515485	0	0	0.623	0.46
TPM1	3	0.618758582949159	0	0	0.755	0.44
FTH1	3	0.618641639726949	0	0	0.958	0.952
ATF5	3	0.612526922446388	0	0	0.431	0.199
ENOX1	3	0.611141971371276	6.89676033737614e-274	1.43838833596317e-269	0.362	0.159
LRIG3	3	0.605351839473981	0	0	0.489	0.261
UST	3	0.604963167761062	0	0	0.43	0.196
KNDC1	3	0.604301723618299	0	0	0.949	0.878
CALD1	3	0.603315876228817	0	0	0.977	0.865
TUSC3	3	0.602535374681229	2.666680428985e-304	5.56162870269111e-300	0.615	0.438
AMOTL1	3	0.601169146478784	0	0	0.663	0.511
EFEMP1	3	0.60107430930856	0	0	0.55	0.182
PLEKHH2	3	0.60088690037293	0	0	0.337	0.098
LOC105611786	3	0.599584858719802	0	0	0.281	0.072
LOC105612555	3	0.598672489945217	1.46775330765102e-302	3.06114629843696e-298	0.338	0.143
C25H10orf107	3	0.597962304518144	3.03141006301772e-228	6.32230882742976e-224	0.446	0.265
TIMP3	3	0.595993296846954	0	0	0.407	0.164
VGLL4	3	0.591810110680149	1.06323198101606e-234	2.2174766196071e-230	0.607	0.484
STARD13	3	0.590827621480723	0	0	0.419	0.169
BACH2	3	0.586034547582172	2.30917043802183e-218	4.81600586553833e-214	0.454	0.281
TENM4	3	0.585494871891028	5.38758552190006e-230	1.12363483644748e-225	0.605	0.429
CHSY3	3	0.58405764639393	2.8049703015808e-237	5.85004606097691e-233	0.279	0.11
SLC38A2	3	0.581801232437098	0	0	0.942	0.875
CXCL14	3	0.581221184960838	0	0	0.9	0.464
DDR1	3	0.579438655106836	0	0	0.652	0.484
TACC2	3	0.579289509620631	2.54896561586887e-253	5.31612268845611e-249	0.633	0.486
FGF18	3	0.579229325330897	0	0	0.265	0.02
ADK	3	0.57814194523379	0	0	0.838	0.659
LOC101112542	3	0.577161384384967	1.42633942418547e-284	2.97477350308121e-280	0.705	0.588
SLITRK5	3	0.575479030779624	0	0	0.269	0.018
THSD4	3	0.574514976849695	2.09628240788138e-206	4.37200658987741e-202	0.63	0.445
LOC101102638	3	0.572596555744019	1.33055419252894e-221	2.77500382393835e-217	0.643	0.52
TIAM1	3	0.570908045246672	0	0	0.884	0.764
LOXL1	3	0.569947594940526	0	0	0.417	0.156
TMTC4	3	0.563459213236852	1.21679673617307e-225	2.53775127296256e-221	0.4	0.23
LOC105605895	3	0.563061215565918	1.01739445001225e-260	2.12187786494556e-256	0.591	0.435
TMEM117	3	0.562907587152528	4.40146500753381e-255	9.17969541971251e-251	0.646	0.435
LOC105603269	3	0.562791882917723	0	0	0.264	0.019
HSPA4L	3	0.562382823962275	0	0	0.689	0.52
MTSS1	3	0.559262614397155	0	0	0.75	0.604
LMO4	3	0.558974864336736	2.32730838720719e-221	4.85383437235932e-217	0.527	0.367
SERTAD4	3	0.558432484342218	1.86075387710024e-221	3.88078828608026e-217	0.552	0.403
CADPS2	3	0.556937539714496	0	0	0.312	0.108
PAM	3	0.553112802743023	0	0	0.625	0.373
SASH1	3	0.5523175863408	6.39499251681171e-08	0.00133373963930625	0.453	0.501
LOC105609964	3	0.544933634116767	1.33154127259383e-288	2.7770624781217e-284	0.289	0.112
AKT3	3	0.544396331897109	0	0	0.472	0.216
FAM83B	3	0.543882325369304	6.99214796909237e-200	1.4582823804339e-195	0.559	0.417
ADCY2	3	0.541749650678212	0	0	0.262	0.063
PDE7A	3	0.537369290154168	6.23689695827673e-211	1.30076722961819e-206	0.398	0.232
PCNX	3	0.53650037868861	1.48686585214916e-234	3.10100742124228e-230	0.697	0.578
LOC105605507	3	0.53593818625743	1.89818140355813e-235	3.95884713526085e-231	0.571	0.379
NREP	3	0.534314074067856	0	0	0.278	0.067
G0S2	3	0.533427731236443	0	0	0.398	0.142
GSTM3	3	0.531731300061475	0	0	0.673	0.455
MCC	3	0.529111912618396	1.59063458793121e-237	3.31742749658934e-233	0.694	0.567
ARHGAP42	3	0.528832088290413	3.21149627398731e-205	6.69789662902793e-201	0.555	0.401
IL1R2	3	0.52769972533436	0	0	0.704	0.433
SMARCAD1	3	0.5273392229729	8.33049942480848e-200	1.73740896003806e-195	0.457	0.3
BSG	3	0.526358011609161	4.88136732139302e-264	1.01805796854973e-259	0.757	0.7
FTO	3	0.525529810278879	5.22814226916117e-205	1.09038135165625e-200	0.632	0.516
RBMS1	3	0.525299059363325	7.08619337896248e-253	1.47789649111641e-248	0.803	0.735
LOC101107401	3	0.524981852275558	0	0	0.383	0.106
BAZ2B	3	0.522286058757736	2.03803173357129e-222	4.25051898353627e-218	0.719	0.627
PAWR	3	0.520335277684602	2.98481293081346e-283	6.22512584850455e-279	0.762	0.64
KALRN	3	0.518878727098988	5.04469561157714e-206	1.05212171675053e-201	0.465	0.267
IL1R1	3	0.518517160996954	1.15128384675599e-207	2.4011175907943e-203	0.467	0.292
ENHO	3	0.518021350131997	0	0	0.277	0.082
PHF21A	3	0.515770611138694	3.5952485761313e-160	7.49825043037944e-156	0.599	0.492
LOC101114239	3	0.511650963436511	0	0	0.473	0.238
KIAA0040	3	0.511599700321321	0	0	0.357	0.149
PSAT1	3	0.511053863605845	7.19926114535959e-232	1.5014779044762e-227	0.425	0.25
IGF1R	3	0.509432893739347	1.97612627185208e-199	4.1214089525747e-195	0.708	0.599
BICC1	3	0.506964771308193	0	0	0.498	0.245
DLG1	3	0.505733801681677	5.94283977823039e-244	1.23943866414773e-239	0.745	0.666
LOC105602539	3	0.505572000323194	0	0	0.252	0.059
COL4A5	3	0.503546523362143	1.04456928611211e-165	2.17855370311543e-161	0.486	0.353
PTPRF	3	0.497858614476612	1.74414731303991e-236	3.63759363607604e-232	0.68	0.571
NUAK1	3	0.497000905433759	4.19548044434729e-253	8.75009401473072e-249	0.4	0.2
CREG2	3	0.496810159909769	0	0	0.262	0.036
IL20RA	3	0.496398894383903	4.60626285779957e-294	9.60682181622678e-290	0.453	0.223
STX6	3	0.495804391346017	3.42561747947043e-107	7.14446781518352e-103	0.437	0.346
SWAP70	3	0.495519983959539	3.54012565286726e-296	7.38328606161996e-292	0.565	0.347
ITGB4	3	0.493844563166329	1.70193693283788e-256	3.54955966712668e-252	0.514	0.305
RET	3	0.492689477719262	0	0	0.254	0.025
MARCKS	3	0.492415216170787	1.94641525748042e-287	4.05944366100117e-283	0.748	0.566
POSTN	3	0.488910046613417	0	0	0.922	0.5
SPRED1	3	0.487793206559813	4.71256854011789e-190	9.82853294726987e-186	0.59	0.456
NR3C2	3	0.485237030720969	3.49553949205615e-199	7.29029716463231e-195	0.302	0.139
TSPAN7	3	0.484922448604884	0	0	0.286	0.102
MTUS1	3	0.48451419306541	1.51102377548488e-212	3.15139118615127e-208	0.373	0.197
ATP1A1	3	0.484262857011033	1.65848535882402e-249	3.45893706436339e-245	0.723	0.613
PHF14	3	0.483442422273809	3.50477378389051e-147	7.30955620368205e-143	0.542	0.447
SH3PXD2A	3	0.481165673479829	3.41041901282308e-221	7.11276989314382e-217	0.672	0.56
LAMB3	3	0.480122430106328	1.20338933749983e-250	2.50978880228964e-246	0.485	0.278
ITGA2	3	0.477293503747776	1.21675001341428e-212	2.53765382797682e-208	0.402	0.217
LAPTM4A	3	0.475051009115143	0	0	0.89	0.871
RERE	3	0.471883034041112	3.55389022707169e-203	7.41199345758072e-199	0.688	0.592
LOC105602656	3	0.471221845773786	3.24466438585549e-299	6.7670720431402e-295	0.28	0.104
KANK1	3	0.469748971864196	2.5850578658624e-158	5.39139668504262e-154	0.614	0.503
COL17A1	3	0.469324147361607	0	0	0.907	0.596
ARID1B	3	0.466173221971969	1.90663090749848e-287	3.97646942067883e-283	0.883	0.83
COL4A6	3	0.465127387382069	1.86681882515393e-123	3.89343734174104e-119	0.411	0.281
CHN2	3	0.463392146081861	1.88975551012e-306	3.94127409190627e-302	0.277	0.094
CRYBG3	3	0.461910920660889	4.5764039921588e-84	9.54454816604639e-80	0.362	0.266
CMBL	3	0.46172072629376	3.96602974172337e-254	8.27155162933825e-250	0.321	0.146
PTGER4	3	0.461649245601712	4.8791073223746e-179	1.01758662315445e-174	0.356	0.196
CPD	3	0.460468612613453	2.23447981085842e-131	4.66023109352633e-127	0.4	0.281
TIA1	3	0.459647552665843	3.97303498891495e-133	8.28616177288102e-129	0.532	0.453
UBE2E2	3	0.456987789859434	1.82736007062659e-164	3.81114216329882e-160	0.433	0.271
CAV1	3	0.456382722683139	1.21533993680513e-184	2.53471297220078e-180	0.271	0.123
SUGCT	3	0.456070114602116	7.57295116056538e-103	1.57941469404752e-98	0.252	0.141
NFIX	3	0.45599377208384	1.83592402203666e-166	3.82900314035966e-162	0.457	0.314
LNPEP	3	0.455570147051432	6.01814093225365e-151	1.25514347283082e-146	0.552	0.466
ZBTB44	3	0.455202331494019	7.09783058310608e-132	1.4803235464126e-127	0.45	0.342
SERPINH1	3	0.452422567499863	8.98146628900906e-244	1.87317460923573e-239	0.574	0.368
TASP1	3	0.452292580894797	1.24313449323549e-120	2.59268129909195e-116	0.469	0.368
FEZ1	3	0.450551741541719	0	0	0.258	0.048
SEPP1	3	0.448506289656133	0	0	0.745	0.494
C2CD5	3	0.447284983244901	1.80638614547097e-133	3.76739894499425e-129	0.43	0.302
PLBD1	3	0.44687822948117	1.49646341798446e-151	3.12102410454839e-147	0.318	0.175
LOC105608167	3	0.446599854128896	6.02141444676903e-277	1.25582619701815e-272	0.277	0.105
TMEFF1	3	0.446410039364634	9.84338325074098e-241	2.05293601077454e-236	0.321	0.146
CD59	3	0.446191393576298	2.43432998578151e-230	5.07703861834591e-226	0.565	0.374
LGR4	3	0.445704737116995	4.64132235740194e-169	9.67994190859749e-165	0.56	0.434
FARP1	3	0.443718449270518	1.3786378681509e-118	2.87528713781551e-114	0.526	0.422
PYGL	3	0.443565606028589	6.48408230423577e-147	1.35232020537141e-142	0.369	0.233
MIER1	3	0.443410868129811	1.31404434109857e-180	2.74057087779517e-176	0.687	0.64
MDFIC	3	0.440446761476874	1.13695974484504e-165	2.37124324384881e-161	0.441	0.285
SOX9	3	0.439952117246296	0	0	0.816	0.53
KLK11	3	0.438664623034757	4.83864834416142e-264	1.0091484986583e-259	0.293	0.116
CCDC88A	3	0.437566014694478	3.29590450809856e-163	6.87393844209036e-159	0.464	0.309
SLC3A2	3	0.43722692689595	3.03693088294893e-28	6.3338230494783e-24	0.471	0.498
MYO1D	3	0.437031112357056	4.65065883217931e-152	9.69941406039318e-148	0.622	0.498
GNAQ	3	0.436759429382254	8.448873092122e-201	1.76209697209296e-196	0.51	0.326
VSNL1	3	0.436336763173346	7.37819095632705e-186	1.53879550585157e-181	0.272	0.125
USP25	3	0.434494114027668	1.55257486586094e-118	3.23805014023957e-114	0.539	0.452
RTN4IP1	3	0.432524740617247	4.77777258080575e-157	9.96452249452847e-153	0.396	0.257
DENND1A	3	0.431748632925905	5.72423646511923e-152	1.19384675716527e-147	0.605	0.49
PRRG4	3	0.431084406138259	1.52839515117233e-134	3.18762092728502e-130	0.521	0.417
CBS	3	0.4294059891412	6.70517185757465e-133	1.39843064261577e-128	0.456	0.335
LOC443411	3	0.429405801333681	5.80259399532425e-227	1.21018900366482e-222	0.732	0.586
SESN1	3	0.427566946533714	1.6312388890337e-117	3.40211182696869e-113	0.4	0.282
EFNA4	3	0.425088580554028	1.6836986721696e-131	3.51152195067693e-127	0.362	0.241
RBFOX2	3	0.425026811689002	1.04118965128781e-132	2.17150513672585e-128	0.552	0.452
DSG3	3	0.423379830720413	6.754356657952e-166	1.40868862458247e-161	0.485	0.31
FHDC1	3	0.423340259206408	1.67430743055886e-101	3.49193557717356e-97	0.388	0.288
TSPAN5	3	0.419471825378227	9.37350115628202e-75	1.95493740115418e-70	0.258	0.164
SSBP3	3	0.419350394142406	6.65668237111686e-104	1.38831767532013e-99	0.47	0.381
CPQ	3	0.419201346030497	3.12872947888847e-164	6.52527820116978e-160	0.408	0.257
IGFBP7	3	0.41906037502106	2.69764239860249e-231	5.62620298652534e-227	0.283	0.118
GRHL2	3	0.418282770062962	5.27268458806526e-108	1.09967109768689e-103	0.5	0.411
RSU1	3	0.417267567087505	1.0305077196515e-115	2.14922690010516e-111	0.509	0.421
RASSF9	3	0.41492858066659	2.22832971937582e-94	4.64740446273021e-90	0.361	0.252
DZIP1	3	0.414607494946456	3.61226337088253e-143	7.5337364863126e-139	0.376	0.244
ATXN7L1	3	0.413675906341787	1.55226718882871e-106	3.23740844902115e-102	0.374	0.265
CCNI	3	0.413325118164618	2.16485826570971e-162	4.51502839896418e-158	0.648	0.572
CSPG4	3	0.412305756976031	5.09167588028557e-236	1.06191992159236e-231	0.304	0.133
LDLRAD4	3	0.409700628197829	8.2799782356244e-258	1.72687226082182e-253	0.275	0.105
FAT1	3	0.409675117632899	8.62603168831829e-68	1.79904516891566e-63	0.319	0.238
EPB41L4A	3	0.405184946405803	3.04104878917535e-97	6.3424113547041e-93	0.472	0.389
RBP1	3	0.405122247729333	1.36345862196402e-179	2.84362930196817e-175	0.638	0.481
LOC106990963	3	0.404999443435972	6.43447183582964e-79	1.34197344608063e-74	0.473	0.403
FLNA	3	0.404673288216035	5.31030912412482e-136	1.10751807092747e-131	0.553	0.453
PHF3	3	0.404442083271431	1.0904885404111e-112	2.27432289988139e-108	0.61	0.584
PALMD	3	0.404045109585596	4.71395214182058e-139	9.83141858698101e-135	0.661	0.553
LIMA1	3	0.402549738366206	1.12147534053174e-177	2.338948970213e-173	0.555	0.39
TNIK	3	0.400994070049735	3.24951524207703e-86	6.77718898887585e-82	0.334	0.223
THSD1	3	0.398682072999619	5.83123099974074e-217	1.21616153730593e-212	0.298	0.132
ZNF652	3	0.397592564695711	1.77926879346387e-142	3.71084299564825e-138	0.324	0.185
RAB38	3	0.39695500765818	6.27294268919204e-122	1.30828492725789e-117	0.401	0.282
SSBP2	3	0.395368137051547	1.00685475624531e-148	2.09989627962522e-144	0.778	0.728
DOCK1	3	0.394663328713566	4.15169380253904e-129	8.65877259457543e-125	0.653	0.609
CABLES1	3	0.394655370515777	3.0830050646546e-156	6.42991536284362e-152	0.256	0.123
PON3	3	0.393666757665741	9.29534156466808e-162	1.93863643672718e-157	0.411	0.245
KRT10	4	2.73322886222505	0	0	0.936	0.553
KRT1	4	2.65564011497051	0	0	0.99	0.273
KRT77	4	2.03781647313539	0	0	0.54	0.08
LOC101116002	4	1.82330393784343	0	0	0.951	0.273
AGMO	4	1.76629581784629	0	0	0.956	0.249
PCDH7	4	1.68047094540058	0	0	0.95	0.263
LOC101104705	4	1.66958710476873	0	0	0.933	0.287
DSC1	4	1.64472173186478	0	0	0.926	0.276
TMPRSS4	4	1.6286123708409	0	0	0.939	0.195
ERBB4	4	1.58330269264578	0	0	0.655	0.109
F3	4	1.5778122361873	0	0	0.833	0.41
SOX5	4	1.53689560842023	0	0	0.945	0.31
LOC101112249	4	1.51107235619491	0	0	0.997	0.887
LOC101111992	4	1.50186544015654	0	0	0.991	0.851
DSG1	4	1.42329165524652	0	0	0.98	0.601
KRTDAP	4	1.36340177616792	0	0	0.787	0.222
LY6D	4	1.34776828685161	0	0	0.855	0.254
SERPINA1	4	1.34681152044512	0	0	0.777	0.131
SDR16C5	4	1.29226732770935	0	0	0.837	0.337
THEM5	4	1.26793007162127	0	0	0.806	0.159
TACSTD2	4	1.22945504279352	0	0	0.928	0.552
LYPD3	4	1.20049375582012	0	0	0.857	0.357
SLC8A1	4	1.19448482056704	0	0	0.827	0.265
LOC101105840	4	1.19258205366186	0	0	0.516	0.129
RORA	4	1.16433557416144	0	0	0.98	0.705
CLDN4	4	1.16317996797887	0	0	0.664	0.327
LOC101120052	4	1.11488259655228	0	0	0.926	0.629
LOC101119591	4	1.10779137620758	0	0	0.649	0.127
SERPINB5	4	1.10021849207977	0	0	0.931	0.585
IKZF2	4	1.0739616889699	0	0	0.787	0.298
PERP	4	1.03452548087444	0	0	0.99	0.876
SERPINB10	4	1.01447501686967	0	0	0.784	0.182
NPEPPS	4	1.00801206224939	0	0	0.837	0.646
SFN	4	1.00555304143655	0	0	0.964	0.685
FCGBP	4	1.00458160964471	0	0	0.503	0.117
DMKN	4	0.993415256587916	0	0	0.881	0.429
LOC101113341	4	0.975281695600443	0	0	0.763	0.274
DENND2C	4	0.970279318663203	0	0	0.817	0.577
ADGRF2	4	0.968588773558958	0	0	0.514	0.092
STK32A	4	0.946801246402252	0	0	0.618	0.065
TPPP3	4	0.942726370645748	0	0	0.67	0.157
CSTB	4	0.935871512665779	0	0	0.957	0.81
NOV	4	0.932964606719842	0	0	0.567	0.193
ARL4A	4	0.915496835190547	0	0	0.799	0.379
LOC101102719	4	0.908862392206046	0	0	0.622	0.066
WBSCR17	4	0.896092638242817	0	0	0.658	0.165
LOC101120999	4	0.889943137103528	0	0	0.503	0.108
LOC101106517	4	0.878114431355734	0	0	0.648	0.183
CCL27	4	0.872369950381131	0	0	0.423	0.161
SLC16A6	4	0.867932394505059	0	0	0.689	0.21
ANXA2	4	0.856673941046149	0	0	0.995	0.918
SLC12A2	4	0.851877822719021	0	0	0.81	0.358
CTNNBIP1	4	0.84694659878808	0	0	0.812	0.55
PDZK1IP1	4	0.843636291280964	0	0	0.518	0.112
LRP4	4	0.842030103912643	0	0	0.625	0.125
EPPK1	4	0.822550297421959	0	0	0.66	0.258
CLDND1	4	0.812393842102108	0	0	0.835	0.474
ABCA12	4	0.80297616433385	0	0	0.536	0.11
SOX6	4	0.797878855897735	0	0	0.671	0.215
DUSP1	4	0.790272921364898	0	0	0.967	0.824
DSP	4	0.788780334275719	0	0	0.986	0.811
AQP3	4	0.773804710876905	0	0	0.689	0.381
KLF5	4	0.771316879352394	0	0	0.911	0.58
HEBP2	4	0.770771466683673	0	0	0.78	0.432
CD44	4	0.768295004357114	0	0	0.981	0.799
HBEGF	4	0.759586475620651	0	0	0.643	0.202
PLXDC2	4	0.749860532341802	0	0	0.816	0.446
LOC101118459	4	0.74941420477898	9.85104100354609e-82	2.05453311169957e-77	0.855	0.796
LOC101116141	4	0.739532502537115	0	0	0.345	0.11
B4GALT1	4	0.72718972219513	0	0	0.699	0.381
SLC1A1	4	0.726282421362885	0	0	0.633	0.178
HSPB8	4	0.725974262596072	0	0	0.649	0.312
LOC101107878	4	0.724676986599952	0	0	0.59	0.167
FXYD3	4	0.724128526582585	0	0	0.972	0.643
ABHD5	4	0.723462998263631	0	0	0.531	0.225
S100A11	4	0.71896604960687	0	0	0.973	0.857
JUP	4	0.716098258856713	0	0	0.951	0.715
LRRFIP2	4	0.713320134814609	0	0	0.846	0.57
SBSN	4	0.695923485672679	0	0	0.782	0.385
LGALS3	4	0.694840046839759	0	0	0.912	0.617
OSBPL8	4	0.692438273280308	0	0	0.81	0.614
CHL1	4	0.689730032267396	0	0	0.711	0.329
ITPR2	4	0.682988610927357	0	0	0.961	0.797
ACAA2	4	0.678171803171585	0	0	0.708	0.426
CALN1	4	0.671443455875309	0	0	0.339	0.033
FABP5	4	0.667813891045067	3.58212102138926e-192	7.47087160220945e-188	0.716	0.546
GALNT1	4	0.660302153452418	0	0	0.747	0.459
GLTP	4	0.659793244025856	0	0	0.761	0.456
APLP2	4	0.657680638294231	0	0	0.908	0.685
GATA3	4	0.652503703962311	0	0	0.829	0.417
LRRC1	4	0.651778961437567	0	0	0.769	0.416
CKB-1	4	0.651370678348365	0	0	0.666	0.326
BZW2	4	0.643916640119786	0	0	0.935	0.715
HSPA6	4	0.639390711489206	1.94068938192715e-195	4.04750177494727e-191	0.579	0.367
RALGPS2	4	0.635966576757316	0	0	0.676	0.324
CALCOCO2	4	0.633101416841318	0	0	0.67	0.363
SYNE1	4	0.631595700625016	0	0	0.648	0.229
POU3F1	4	0.625860971131213	0	0	0.611	0.228
LOC101105356	4	0.623404345613791	0	0	0.791	0.46
MEF2A	4	0.621070739746518	0	0	0.799	0.573
AHNAK	4	0.619908924774373	0	0	0.985	0.892
DNAJB4	4	0.61270403245648	1.10962580914662e-200	2.31423558755618e-196	0.617	0.431
ACTG1	4	0.609741817187117	0	0	0.993	0.968
BBOX1	4	0.608287547587013	0	0	0.5	0.112
TNFSF15	4	0.606613623041945	0	0	0.377	0.105
SEMA3C	4	0.604003220628918	0	0	0.713	0.279
MAP3K8	4	0.603524757613882	0	0	0.59	0.281
WNT3	4	0.603241613470442	0	0	0.547	0.129
TP53BP2	4	0.602647380310492	0	0	0.73	0.437
POU2F3	4	0.597240902931162	0	0	0.591	0.2
HES2	4	0.589667901816183	0	0	0.557	0.181
FAM162A	4	0.586966093361034	0	0	0.772	0.504
LOC101105208	4	0.584713353000377	0	0	0.535	0.163
LOC101113583	4	0.578913520987927	6.68854678491699e-260	1.39496331746229e-255	0.59	0.367
FLRT3	4	0.578343225725762	0	0	0.796	0.423
NTRK3	4	0.577888732505412	0	0	0.34	0.077
EGLN1	4	0.574804337174816	0	0	0.692	0.461
AGPAT2	4	0.572727750587984	0	0	0.719	0.412
KLF3	4	0.567593659147727	7.41577354255688e-290	1.54663373003566e-285	0.693	0.467
ITM2B	4	0.56507347657164	0	0	0.953	0.855
LOC101106534	4	0.564455505414356	6.81553823162261e-297	1.42144865358721e-292	0.437	0.193
ACOX1	4	0.562182727477716	0	0	0.642	0.376
MKL2	4	0.561879434296636	0	0	0.856	0.634
S100A2	4	0.5617361794456	0	0	0.978	0.87
CA12	4	0.561533765905723	0	0	0.679	0.306
MAFB	4	0.560859435612338	1.14129796343368e-242	2.38029103253729e-238	0.623	0.411
SNRK	4	0.557825988727832	0	0	0.726	0.473
S100A16	4	0.557300965526009	0	0	0.884	0.658
BHLHE40	4	0.556844753099036	0	0	0.836	0.55
LRMP	4	0.556570453583667	0	0	0.25	0.022
MFSD2A	4	0.554447845089501	0	0	0.484	0.107
EMP1	4	0.553524825006219	0	0	0.952	0.722
FAM135A	4	0.551684563621692	0	0	0.74	0.448
SCAPER	4	0.548876324342023	0	0	0.706	0.405
AK4	4	0.545667357389908	0	0	0.581	0.206
SEPW1	4	0.544758181379293	0	0	0.831	0.597
MYO1E	4	0.544129408349127	1.46563577623711e-210	3.05672997492012e-206	0.837	0.686
LIPM	4	0.542234340818081	0	0	0.359	0.119
C15H11orf49	4	0.540671192902442	0	0	0.55	0.234
RTN3	4	0.540352155470664	0	0	0.795	0.581
EIF4EBP2	4	0.536900844942752	0	0	0.74	0.483
SCEL	4	0.535457429414061	0	0	0.522	0.218
KLF6	4	0.533540263752312	0	0	0.964	0.791
DYNLT3	4	0.533096835407628	0	0	0.706	0.436
CST3	4	0.530351170893933	0	0	0.954	0.841
HES1	4	0.529048800485816	0	0	0.54	0.275
LOC101105044	4	0.526565378037213	0	0	0.273	0.055
FAM160A1	4	0.525342039534936	0	0	0.793	0.462
CCND1	4	0.522171697132092	0	0	0.823	0.601
KLF4	4	0.521857053510344	0	0	0.797	0.504
PLP2	4	0.521341461971834	0	0	0.892	0.701
ANKS1B	4	0.518215556478322	0	0	0.332	0.071
RND3	4	0.51780546998072	4.47762304051383e-258	9.33853061329565e-254	0.713	0.468
TUFT1	4	0.517510583198549	2.03973568829513e-261	4.25407275150833e-257	0.676	0.456
ODC1	4	0.516761670789413	1.7334353594701e-86	3.61525278571083e-82	0.486	0.363
SATB1	4	0.51658878807161	0	0	0.657	0.268
AREG	4	0.511466119246292	9.98323633999313e-229	2.08210377106897e-224	0.418	0.202
SYNE2	4	0.511145336154936	0	0	0.971	0.779
LOC101114665	4	0.510891289692168	0	0	0.509	0.165
GNAI1	4	0.507353900655485	7.67143860418648e-281	1.59995523528913e-276	0.598	0.343
LOC101122718	4	0.50674320901232	0	0	0.483	0.156
PALMD	4	0.505912038673083	0	0	0.822	0.542
CAP1	4	0.505714874131783	0	0	0.837	0.626
LOC101120668	4	0.505098950008064	0	0	0.961	0.9
DYNC1LI1	4	0.504221212518766	0	0	0.817	0.624
NET1	4	0.502365416239692	0	0	0.885	0.662
C4H7orf73	4	0.500704794208344	0	0	0.791	0.582
ALDH3A2	4	0.500627912676757	0	0	0.753	0.424
ARF6	4	0.497757540160704	0	0	0.838	0.647
NOTCH3	4	0.49423740239347	0	0	0.506	0.191
HSPB1	4	0.491373595612871	0	0	0.968	0.88
B2M	4	0.490352801141582	0	0	0.974	0.937
FAM46B	4	0.487352678922298	0	0	0.501	0.2
CAPNS2	4	0.48722103342438	0	0	0.65	0.348
AHNAK2	4	0.481572994572954	0	0	0.573	0.247
SCCPDH	4	0.47903786343901	0	0	0.506	0.172
FAM25A	4	0.477892430501515	0	0	0.333	0.098
GAREM1	4	0.476782714822703	3.80866287347408e-282	7.94334728891753e-278	0.649	0.385
FFAR4	4	0.472084158439148	0	0	0.337	0.032
CLIC1	4	0.466923126175489	9.84163251717071e-302	2.05257087778112e-297	0.869	0.685
S100A14	4	0.464203066343386	0	0	0.944	0.809
PKP3	4	0.462965613374243	0	0	0.774	0.485
PTGR1	4	0.461734232996921	0	0	0.771	0.466
LOC101117013	4	0.461182574821121	0	0	0.376	0.048
ELOVL6	4	0.46079782737828	3.91835491298366e-257	8.17212100651872e-253	0.616	0.367
HS2ST1	4	0.459804806112052	1.46514062971654e-136	3.05569729733682e-132	0.66	0.486
RAB25	4	0.457099403183574	1.7076973411748e-297	3.56157357475415e-293	0.652	0.421
EPHB6	4	0.456087294458265	0	0	0.506	0.161
CITED2	4	0.452944761776604	3.17174101106966e-285	6.61498305268689e-281	0.461	0.218
KRT2	4	0.45217251517035	0	0	0.287	0.032
FGFR3	4	0.444099735643708	0	0	0.582	0.281
WDR47	4	0.443328065380398	1.63025960047101e-259	3.40006942274233e-255	0.667	0.43
PLEKHA5	4	0.433541281474707	1.1001769393501e-176	2.29452902470857e-172	0.811	0.645
SLC20A1	4	0.432604191868351	2.10093590547437e-139	4.38171192445734e-135	0.539	0.374
OCLN	4	0.42981127418514	0	0	0.426	0.167
ARHGEF3	4	0.428943659853207	2.99816703383419e-219	6.25297716576459e-215	0.707	0.475
PPP1R13L	4	0.428178319945583	0	0	0.596	0.336
TMEM108	4	0.42444811142041	1.83243613182221e-78	3.82172879652839e-74	0.504	0.365
MAL2	4	0.423041264171201	1.27040720963642e-216	2.64956127641771e-212	0.641	0.442
RAB11A	4	0.422316681712972	1.40234484355996e-285	2.92473040572866e-281	0.796	0.617
SGMS1	4	0.421840637557807	1.10295296886615e-243	2.30031871186724e-239	0.909	0.754
CALCRL	4	0.419865343323595	3.62959483314842e-164	7.56988298401434e-160	0.271	0.118
NIPAL2	4	0.41957546468397	0	0	0.649	0.358
GGCT	4	0.419001213872449	3.20389132492156e-157	6.68203574725641e-153	0.311	0.163
PKP1	4	0.418713484763804	3.14991287945511e-170	6.56945830139158e-166	0.475	0.294
TFAP2C	4	0.418542268483149	0	0	0.606	0.325
SULT2B1	4	0.418357355135524	0	0	0.369	0.13
IRF6	4	0.417161305701952	0	0	0.781	0.538
LOC105606076	4	0.417111092002233	0	0	0.374	0.103
SPPL3	4	0.416602738060083	2.74403062322637e-189	5.72295026780091e-185	0.597	0.4
NFKBIZ	4	0.415520069517086	7.96055388785785e-239	1.66025311885163e-234	0.714	0.481
LDHA	4	0.41487804768179	1.32641688293352e-298	2.76637505104615e-294	0.821	0.613
SERPINB1	4	0.413641195284388	3.433168863985e-207	7.16021698272711e-203	0.514	0.29
AFF1	4	0.411179209615955	6.1970127553312e-236	1.29244898025187e-231	0.876	0.673
SFT2D2	4	0.409586612713689	1.62420640254905e-306	3.3874448731563e-302	0.534	0.28
MYH14	4	0.409425084999784	0	0	0.428	0.184
TSC22D2	4	0.40836739378652	2.24892367498709e-51	4.69035521655307e-47	0.651	0.601
COL17A1	4	0.406630593056356	1.63881123652419e-75	3.41790471489486e-71	0.687	0.614
TAP2	4	0.40655433709317	0	0	0.497	0.228
EPAS1	4	0.406306422016562	1.10523371824788e-199	2.30507544277777e-195	0.558	0.32
VAPA	4	0.405813077512595	2.44242627159642e-255	5.0939242320415e-251	0.73	0.542
LOC106991357	4	0.405270839102247	4.56604399503476e-292	9.52294135604449e-288	0.383	0.155
ANO1	4	0.404740695155444	0	0	0.318	0.036
KCNK7	4	0.403789569357036	0	0	0.472	0.199
GAS2L1	4	0.402761211040997	0	0	0.504	0.228
SLC19A2	4	0.401200614647773	4.08337300082325e-183	8.51628273051696e-179	0.4	0.219
LOC105613724	4	0.40049739338548	0	0	0.302	0.035
DYNLL1	4	0.398661547464832	0	0	0.951	0.863
KLC3	4	0.396512628536437	1.37616810760185e-266	2.87013620521443e-262	0.549	0.301
THEM4	4	0.39557026236828	0	0	0.425	0.137
FAM210B	4	0.395188066869371	1.47639025841921e-263	3.0791595229591e-259	0.563	0.338
MPZL3	4	0.390480633290253	1.63660292773599e-191	3.41329906608618e-187	0.611	0.407
HTATIP2	4	0.390329499202889	2.24807842766645e-281	4.68859236874115e-277	0.505	0.264
ABTB2	4	0.387960211580944	2.14237029189135e-196	4.4681274807686e-192	0.656	0.423
LOC106990241	4	0.38766004977688	0	0	0.33	0.067
TMEM159	4	0.385029929902962	8.77948212599531e-246	1.83104879219758e-241	0.669	0.458
CLCA2	4	0.381714077999509	1.79501240606176e-266	3.7436778740824e-262	0.682	0.42
DAAM1	4	0.380624675547651	7.50973516934297e-164	1.56623036691817e-159	0.798	0.648
FRAT2	4	0.380466236841147	8.05205141636578e-191	1.67933584339725e-186	0.343	0.168
ROBO1	4	0.380237813699772	0	0	0.886	0.476
KIAA1671	4	0.378356071207821	0	0	0.363	0.127
PPL	4	0.376957113889202	2.19857991306647e-253	4.58535826669143e-249	0.588	0.356
MID1IP1	4	0.376927364794788	3.622666484663e-229	7.55543322041314e-225	0.383	0.185
PRDX5	4	0.37640628731388	1.99623754279501e-250	4.16335301925326e-246	0.771	0.591
NAE1	4	0.375246692648511	5.12779425764734e-306	1.06945277037493e-301	0.506	0.265
EHF	4	0.374866602712388	1.61575300368018e-286	3.36981446447539e-282	0.486	0.222
MBD2	4	0.370818472874256	3.53641321729875e-219	7.37554340599827e-215	0.744	0.533
TSHZ2	4	0.368173338289431	2.10163944181681e-203	4.38317921985314e-199	0.712	0.444
LTB4R	4	0.367596202863905	0	0	0.339	0.055
HSPA1A	4	0.36680165606175	1.0129227422444e-260	2.11255167122492e-256	0.974	0.891
LIPH	4	0.365558320585367	1.0172247346495e-246	2.121523906585e-242	0.303	0.119
SH3D19	4	0.365104066344936	1.00476206477493e-211	2.09553176229458e-207	0.641	0.407
ZCCHC6	4	0.364829990163136	2.652715685566e-175	5.53250383381646e-171	0.649	0.467
RGMB	4	0.364055556203186	0	0	0.363	0.134
SIK1	4	0.36183500138312	1.19717254438309e-193	2.49682305856537e-189	0.694	0.48
ABCA5	4	0.36143575139465	3.40498307817895e-278	7.10143270785002e-274	0.426	0.196
LOC494436	4	0.360635679777489	4.77257805483846e-210	9.95368879117109e-206	0.866	0.672
WWTR1	4	0.360194635760541	2.29745645040337e-167	4.79157517296126e-163	0.756	0.563
GJB3	4	0.359648322504514	2.88459294753281e-215	6.01610705137444e-211	0.55	0.318
LYPD6B	4	0.358753203293519	0	0	0.671	0.348
DBI	4	0.358601428203736	2.63051820684359e-287	5.48620877219299e-283	0.86	0.601
LOC101113860	4	0.355468860062624	0	0	0.389	0.144
BLOC1S2	4	0.354880123096399	3.67226498236329e-227	7.65887584721688e-223	0.696	0.497
ZFYVE9	4	0.354095275380002	1.08015948398844e-164	2.2527806198063e-160	0.504	0.317
LOC101122777	4	0.353564365727104	1.22726481769035e-215	2.55958350377499e-211	0.912	0.82
PRDM1	4	0.349966530520949	0	0	0.387	0.155
SMIM5	4	0.348380513912324	0	0	0.275	0.064
PLK2	4	0.347985797032392	1.55603108882776e-206	3.24525843885917e-202	0.506	0.284
NR4A1	4	0.347658286160778	3.60435299690255e-129	7.51723861033996e-125	0.72	0.558
PHGDH	4	0.347121360449786	1.96575808758892e-217	4.09978506747546e-213	0.574	0.341
IRS1	4	0.346171525622991	3.95073405904688e-197	8.23965095354818e-193	0.354	0.166
TSC22D3	4	0.343060398777275	0	0	0.503	0.189
OSTF1	4	0.341030630550421	3.51368956909104e-211	7.32815096529626e-207	0.703	0.517
SGPP2	4	0.34053922377142	0	0	0.341	0.112
NPTN	4	0.340182037357501	2.6058251290693e-217	5.43470888918693e-213	0.864	0.727
SNRNP25	4	0.339462622151349	1.83528502481333e-205	3.82767044775068e-201	0.765	0.557
PLD1	4	0.337371046610894	2.20034856711693e-270	4.58904697157907e-266	0.352	0.14
ECM1	4	0.336409394508829	0	0	0.414	0.158
REL	4	0.336074122427898	9.36445094740612e-134	1.95304988959102e-129	0.738	0.586
N4BP1	4	0.335418184482412	2.16810284936625e-125	4.52179530263826e-121	0.623	0.482
CYLD	4	0.334816900741762	1.56188231747753e-187	3.25746176133114e-183	0.717	0.521
LIMCH1	4	0.333888557452337	0	0	0.312	0.091
NDFIP2	4	0.333260927933309	1.173826704017e-189	2.44813297389786e-185	0.896	0.747
WDR1	4	0.330916642798715	4.76656883610448e-196	9.9411559645795e-192	0.588	0.391
NDEL1	4	0.330873470968806	2.39324172510137e-171	4.99134494187141e-167	0.813	0.655
FAM20B	4	0.32995598995226	1.35357414743649e-292	2.82301424189355e-288	0.349	0.139
RTN4	4	0.329592523976159	2.06906309035934e-213	4.31523798125344e-209	0.892	0.764
TMEM134	4	0.328212630638414	3.48527999386211e-170	7.26889995519883e-166	0.504	0.323
OSBPL6	4	0.327927375646128	1.31059396505977e-143	2.73337477352867e-139	0.381	0.211
SOX21	4	0.327120493354867	3.12455501053529e-234	6.5165719299724e-230	0.458	0.223
ZNF750	4	0.326018156736796	2.80394963615207e-231	5.84791736115877e-227	0.578	0.311
BCL7C	4	0.325540819597941	2.38542169501317e-174	4.97503548711947e-170	0.628	0.46
POF1B	4	0.325526623805759	2.86360774248043e-181	5.97234030771718e-177	0.349	0.167
LOC101123395	4	0.32465443069306	7.59090055384406e-216	1.58315821950972e-211	0.539	0.312
WNK1	4	0.322292905669427	5.55495029815366e-97	1.15854043418293e-92	0.738	0.602
FAM83B	4	0.321491742254687	1.77617837123623e-172	3.70439761105029e-168	0.62	0.414
RGMB-1	4	0.320892618051988	6.25090062238059e-180	1.3036878338037e-175	0.695	0.483
HDAC5	4	0.318835670486626	1.79096638727424e-169	3.73523949729915e-165	0.447	0.268
SHTN1	4	0.316240250056622	1.67964174458308e-194	3.50306082250248e-190	0.516	0.308
MYC	4	0.316239693507061	1.18314263235492e-142	2.46756227403942e-138	0.73	0.574
GGTA2P	4	0.316097104538356	9.35903723970383e-214	1.95192080671263e-209	0.706	0.439
CLINT1	4	0.31598747489825	1.464461603317e-140	3.05428111987793e-136	0.613	0.465
EMP2	4	0.315725499237445	4.71733644330608e-189	9.83847688615915e-185	0.706	0.508
UTRN	4	0.315544436245963	4.42925310260557e-176	9.23765027079417e-172	0.899	0.776
PTPRM	4	0.315476345561968	7.69099376295474e-291	1.60403365920184e-286	0.544	0.258
ELOVL1	4	0.315357352832533	4.62720499672415e-195	9.65049874116789e-191	0.339	0.167
ECHS1	4	0.31358257701662	3.91484005507389e-202	8.1647904188621e-198	0.77	0.564
DIAPH1	4	0.313566242326602	1.41274978591773e-161	2.94643095351003e-157	0.611	0.425
CPEB2	4	0.312906733982471	3.77399643670699e-117	7.87104696839609e-113	0.672	0.487
GPX2	4	0.312759493729026	3.02012594935703e-253	6.29877467997902e-249	0.435	0.191
LDLRAD3	4	0.312212174168026	5.6424280942539e-218	1.17678480333759e-213	0.346	0.15
TCEA3	4	0.309607236687682	0	0	0.274	0.071
NEDD4	4	0.309486359052743	8.49464053508017e-238	1.77164222999632e-233	0.804	0.6
SLC31A2	4	0.30694100904059	0	0	0.306	0.097
LOC101107687	4	0.303200148129757	3.28958650340318e-138	6.86076161149767e-134	0.653	0.474
CCDC6	4	0.303104731280348	5.94370364151346e-151	1.23961883147405e-146	0.553	0.376
ATP11B	4	0.302335219547403	1.28185746059811e-110	2.67344191982342e-106	0.762	0.636
GJB5	4	0.301504627459673	8.09981037251543e-212	1.68929645129182e-207	0.471	0.249
XG	4	0.301138299263529	1.33128686493524e-200	2.77653188550894e-196	0.558	0.335
ESRP2	4	0.300583059618083	3.45739147355948e-186	7.21073565725565e-182	0.379	0.2
LOC101122496	4	0.299627207907745	0	0	0.284	0.079
RIOK3	4	0.298147303579321	1.22661505532266e-125	2.55822835938093e-121	0.815	0.69
DIP2B	4	0.297411436074789	1.59707438727863e-155	3.33085834210831e-151	0.584	0.395
ANK3	4	0.297176848972998	7.20000483032288e-129	1.50163300741214e-124	0.649	0.448
LOC106991842	4	0.297098516526166	3.23344871869553e-186	6.7436806477114e-182	0.414	0.228
PPT1	4	0.296529548006904	5.35612281601455e-197	1.11707297450799e-192	0.506	0.299
C1GALT1	4	0.296340549787013	8.08684624807752e-161	1.68659265349905e-156	0.407	0.221
AEBP2	4	0.295461538736823	2.40039302662239e-106	5.00625969632365e-102	0.713	0.591
KAZN	4	0.295388766188391	2.19345593455678e-220	4.57467169711163e-216	0.354	0.163
RNF11	4	0.293289661230825	1.54091495479549e-107	3.21373222972147e-103	0.641	0.495
PTMA	4	0.292046761128887	0	0	0.995	0.979
EZR	4	0.291975999768384	3.52539509788823e-192	7.3525640161557e-188	0.91	0.795
ANXA7	4	0.290944039438027	1.57613460336371e-178	3.28718632877535e-174	0.553	0.356
AGPAT5	4	0.290673275279629	6.88262591161097e-36	1.43544046012558e-31	0.289	0.225
ABCC3	4	0.29035732531183	0	0	0.346	0.118
COL4A3BP	4	0.289933957949316	4.67087882183678e-113	9.74158487082278e-109	0.749	0.632
SLC16A11	4	0.28817755192052	7.8647321420663e-170	1.64026853554935e-165	0.546	0.337
RAB10	4	0.285900843533792	2.22318383464603e-92	4.63667220553775e-88	0.751	0.628
IL34	4	0.285832600238491	3.07041382292227e-155	6.40365506908669e-151	0.435	0.241
ERBB3	4	0.284112299211093	4.05107147573566e-172	8.44891466979429e-168	0.482	0.289
INPP1	4	0.283540954743356	1.67968209809371e-271	3.50314498378423e-267	0.319	0.117
UBC	4	0.282531363632921	5.20993726749987e-145	1.08658451650977e-140	0.934	0.851
PAK6	4	0.282421313725964	4.76187576986484e-264	9.93136810563012e-260	0.327	0.13
JAK1	4	0.28127057864359	1.08026332840808e-121	2.25299719772789e-117	0.878	0.801
VAT1	4	0.280610413443039	6.19207787357111e-159	1.29141976131199e-154	0.539	0.346
SURF1	4	0.279994025014735	4.67391758038042e-167	9.7479225056414e-163	0.469	0.285
PANX1	4	0.279946130224307	4.49670316025219e-150	9.37832411102197e-146	0.354	0.193
FERMT1	4	0.27991671523502	1.87671831934199e-101	3.91408372681965e-97	0.576	0.409
ARFIP1	4	0.278839637616073	1.4579354498007e-147	3.04067017410433e-143	0.494	0.316
IFFO2	4	0.277211002285546	8.08555605317962e-131	1.68632357045114e-126	0.56	0.365
SCP2	4	0.27688234108318	1.44027587720034e-155	3.00383936948903e-151	0.821	0.707
CPNE3	4	0.275858993832443	3.83298882763156e-143	7.99408149890839e-139	0.652	0.479
ZDHHC14	4	0.274821235439093	3.52218995828286e-93	7.34587937699473e-89	0.356	0.216
ZC2HC1A	4	0.274107869756354	1.48064984700355e-112	3.08804332091061e-108	0.443	0.27
NR4A2	4	0.273890266340694	9.47529137980847e-123	1.97616677017285e-118	0.759	0.574
IL20RB	4	0.273102219525875	1.31132649964986e-157	2.73490254766975e-153	0.487	0.295
SAT1	4	0.272936028735402	8.01959370773172e-224	1.67256646368453e-219	0.863	0.612
KRAS	4	0.272329557118077	5.86014466352052e-126	1.22219177102384e-121	0.696	0.537
ETS2	4	0.271647373637952	5.20126025743202e-127	1.08477483929002e-122	0.798	0.649
BSG	4	0.270910335399626	2.41382078322871e-66	5.0342646255018e-62	0.782	0.698
POLR2E	4	0.270619105174048	3.71110112644175e-140	7.73987250930691e-136	0.768	0.599
ATP2B1	4	0.270133404108804	4.25955920787171e-222	8.88373668393723e-218	0.829	0.633
GSTA1	4	0.269221264745371	2.71024813286601e-178	5.65249350590535e-174	0.294	0.128
SH3YL1	4	0.267882023915866	2.3392228044513e-138	4.87868308096363e-134	0.574	0.408
LOC101104051	4	0.267678081316705	1.31277904444536e-182	2.73793197509523e-178	0.386	0.195
MPC1	4	0.267615148086082	1.5072513621624e-163	3.14352344092591e-159	0.738	0.527
TMBIM1	4	0.267006705712947	1.2017021315087e-172	2.50626996547455e-168	0.506	0.309
BAIAP2L1	4	0.266777269353682	1.03894782488291e-86	2.1668295835758e-82	0.517	0.377
FAM83F	4	0.2654437241661	0	0	0.263	0.081
PRRG4	4	0.265284252676021	3.47811334067107e-88	7.25395318330358e-84	0.559	0.415
LOC101113505	4	0.264804037007608	2.9139197743851e-242	6.07727108145756e-238	0.367	0.158
ATP6AP2	4	0.26350204808237	1.32888063345278e-133	2.77151344912911e-129	0.751	0.626
CDC42BPG	4	0.263429802384059	3.23519310747033e-131	6.74731874494012e-127	0.417	0.26
BMP2	4	0.26221307769364	6.6001229791148e-160	1.37652164852418e-155	0.288	0.132
EPHA4	4	0.261670982830679	8.30367398834496e-98	1.73181424700922e-93	0.713	0.54
C15H11orf31	4	0.261646302431883	1.77088622924445e-104	3.69336031971222e-100	0.668	0.52
PPA1	4	0.261270413286541	2.07332568577159e-135	4.32412805024523e-131	0.498	0.327
RNF19B	4	0.261248538120573	1.32941219845678e-96	2.77262208110147e-92	0.577	0.426
ORMDL2	4	0.261019692900951	1.00992229055726e-148	2.10629392918623e-144	0.619	0.443
EGR3	4	0.260092374135255	4.39186544838322e-79	9.15967457914805e-75	0.69	0.584
TOB2	4	0.259498619873388	1.01748709745755e-100	2.12207109045746e-96	0.667	0.52
SMAGP	4	0.259319134081634	8.24915104796934e-143	1.72044294256449e-138	0.411	0.247
RELL1	4	0.258954060663522	3.36921167987753e-129	7.02682787955258e-125	0.6	0.421
STAT6	4	0.258442054792992	1.69831565483835e-205	3.54200712973085e-201	0.415	0.208
AMD1	4	0.257832607825059	1.90618274270403e-154	3.97553472818353e-150	0.615	0.402
PLA2G4A	4	0.257785547505703	5.56217795638588e-132	1.16004783458384e-127	0.478	0.293
SUB1	4	0.256529451573683	5.68368301619542e-154	1.18538892985772e-149	0.922	0.828
OLA-I	4	0.256354975924911	7.63479320216024e-284	1.59231247024254e-279	0.404	0.166
TJP2	4	0.256337257962257	7.36979896853751e-113	1.53704527287818e-108	0.307	0.172
CAMK1D	4	0.255271433825188	1.80796254363875e-109	3.77068668101297e-105	0.578	0.394
TMOD3	4	0.255253988003992	6.48971227681215e-132	1.35349439245194e-127	0.758	0.6
RNF217	4	0.254602472596794	2.89840141252433e-48	6.04490598596075e-44	0.472	0.366
TMEM54	4	0.25446315731648	3.95871663509314e-185	8.25629941415025e-181	0.328	0.157
UNC13B	4	0.252982915423826	2.15369703086716e-184	4.49175052757655e-180	0.288	0.124
ABHD17B	4	0.252860487920997	1.10980041303092e-57	2.3145997414173e-53	0.413	0.306
ARPC5L	4	0.252777799427292	9.86894238173941e-124	2.05826662313557e-119	0.635	0.467
NCKAP1	4	0.252319434432289	7.22315320736012e-78	1.50646083292703e-73	0.688	0.565
TTC39B	4	0.251849838654194	3.92307086361728e-115	8.18195659316019e-111	0.435	0.267
ASAH1	4	0.251008169825777	1.20960790792126e-255	2.52275825276058e-251	0.682	0.416
NIPAL3	4	0.250596559799986	2.83665790431686e-75	5.91613372524324e-71	0.533	0.401
LYST	4	0.250446369399741	3.7242172629401e-92	7.76722752358787e-88	0.686	0.535
INO80C	4	0.248369384807883	1.41055785022812e-85	2.94185945243577e-81	0.413	0.289
IRX3	4	0.247897983088381	1.04838347500931e-160	2.18650857547942e-156	0.428	0.232
DAPL1	4	0.246829052902166	1.49290457697605e-207	3.11360178574124e-203	0.372	0.166
FAM43A	4	0.246828078996216	1.41402442039808e-77	2.94908933118223e-73	0.398	0.265
PACSIN3	4	0.246757070732095	1.57647867861829e-212	3.28790393212631e-208	0.357	0.162
ACTR3	4	0.245912178162004	7.89091564176565e-137	1.64572936624664e-132	0.797	0.672
ZDHHC5	4	0.245857913104652	3.79515726643442e-122	7.91517999487562e-118	0.415	0.265
ATP10D	4	0.245445323623085	1.68617388196258e-117	3.51668424822115e-113	0.481	0.314
MLLT3	4	0.245022648684437	9.40585074798727e-59	1.96168423200022e-54	0.455	0.327
TIPRL	4	0.24462788209805	2.32008307936418e-107	4.83876527032193e-103	0.658	0.522
GOLGA7	4	0.244617405831086	2.07065933886681e-127	4.31856711714062e-123	0.512	0.347
PBX3	4	0.244124410360461	3.03889803773983e-87	6.33792574751019e-83	0.41	0.262
ATP1B3	4	0.243479189506234	6.84166279865895e-132	1.42689719328831e-127	0.947	0.846
PSMB6	4	0.242119298983205	1.92089136299272e-84	4.00621102665761e-80	0.711	0.597
ADAM15	4	0.240736891829261	3.84701907978363e-254	8.02334299279674e-250	0.267	0.095
TMEM154	4	0.240231283414629	2.37662006617713e-193	4.95667881001902e-189	0.438	0.224
PVRL4	4	0.239928697245992	1.05142434277526e-131	2.19285060929208e-127	0.353	0.201
PTPN13	4	0.239242668560745	1.16390412592924e-79	2.42743844503802e-75	0.803	0.662
TMEM141	4	0.237427364435694	1.80398428957775e-176	3.76238963434336e-172	0.366	0.187
LOC101105123	4	0.236275882445543	7.36358550695474e-105	1.53574939333048e-100	0.652	0.502
GNB2	4	0.23625296475167	1.24826018098848e-110	2.60337143346957e-106	0.784	0.673
PRNP	4	0.234005405336114	9.91851708884785e-114	2.06860592405011e-109	0.798	0.666
ATP6V1E1	4	0.233480878129031	2.28028266091493e-63	4.75575751760417e-59	0.69	0.57
GAS6	4	0.233401402621009	3.3613289635635e-258	7.01038768640804e-254	0.27	0.092
CTNND1	4	0.233140176383583	7.08516123447828e-90	1.47768122706279e-85	0.661	0.527
REEP4	4	0.232610628826663	4.0633000088682e-103	8.47441849849552e-99	0.5	0.348
TAGLN2	4	0.232240400252159	3.3519077837392e-88	6.99073887376649e-84	0.879	0.79
LOC101113217	4	0.231894157956896	1.26105717373114e-217	2.63006084153368e-213	0.476	0.24
EIF6	4	0.231407372473558	6.86463129664271e-97	1.4316875032278e-92	0.568	0.43
LOC101103616	4	0.230413493267496	4.50826785943357e-94	9.40244344763465e-90	0.695	0.563
TAP1	4	0.228194540745265	2.55178690186887e-176	5.32200676253772e-172	0.4	0.207
RHOD	4	0.227976097680393	7.1436172622141e-72	1.48987281620737e-67	0.253	0.152
CKAP4	4	0.226927162594454	8.84921978932085e-85	1.84559327926076e-80	0.531	0.399
ARPC5	4	0.226829254003073	7.94433432429419e-112	1.6568703666748e-107	0.739	0.615
MYLIP	4	0.224876520711614	1.12251639243924e-111	2.34112018807128e-107	0.447	0.288
[truncated: 15,780 more rows]
